# Supplementary material for: Enterobacteriaceae Isolated from the River Danube: Antibiotic Resistances, with a Focus on the Presence of ESBL and Carbapenemases
Source: PLoS One. 2016 Nov 3;11(11):e0165820. doi: 10.1371/journal.pone.0165820 (PMC5094594; doi:10.1371/journal.pone.0165820)
Supplement: S1 Table — (XLSX) [file pone.0165820.s001.xlsx]

## Sheet: Tabelle1
Keim-N1	Spezies	AM	AMC	CN	CXM	FOX	CTX	GM	TZP	MXF	CIP	SXT	MEM	AN	IPM	FEP	CAZ	TGC	TE	C	NA												CL
JD002EC001	E. coli	S	S	S	S	S	S	S	S	S	S	S	S	S	S	S	S	S	S	S	S												14
JD002EC002	E. coli	R	S	S	S	S	S	S	S	S	S	S	S	S	S	S	S	S	S	S	S												13
JD002EC003	E. coli	S	S	S	S	S	S	S	S	S	S	S	S	S	S	S	S	S	S	S	S												14
JD002EC004	E. coli	R	S	S	S	S	S	S	S	S	S	S	S	S	S	S	S	S	S	S	S												13
JD002EC005	E. coli	R	S	S	S	S	S	S	S	S	S	S	S	S	S	S	S	S	S	S	S												13
JD002EC006	E. coli	S	S	S	S	S	S	S	S	S	S	S	S	S	S	S	S	S	S	S	S												14
JD002EC007	E. coli	S	S	S	S	S	S	S	S	S	S	S	S	S	S	S	S	S	S	S	S												13
JD002EC008	E. coli	S	S	S	S	S	S	S	S	S	S	S	S	S	S	S	S	S	S	S	S												13
JD002EC009	E. coli	R	S	S	S	S	S	S	S	S	S	S	S	S	S	S	S	S	S	S	S												13
JD002EC010	E. coli	R	S	S	S	S	S	S	S	S	S	S	S	S	S	S	S	S	S	S	S												14
JD002EC011	E. coli	S	S	S	S	S	S	S	S	S	S	S	S	S	S	S	S	S	S	S	S												13
JD002EC012	E. coli	R	S	S	S	S	S	S	S	S	S	S	S	S	S	S	S	S	S	S	S												10
JD002EC013	E. coli	R	S	S	S	S	S	S	S	S	S	S	S	S	S	S	S	S	S	S	S												13
JD002EC014	E. coli	R	S	S	S	S	S	S	S	S	S	S	S	S	S	S	S	S	S	S	S												13
JD002EC015	E. coli	R	S	S	S	S	S	S	S	S	S	S	S	S	S	S	S	S	S	S	S												13
JD002EC016	E. coli	R	S	S	S	S	S	S	S	S	S	S	S	S	S	S	S	S	S	S	S												8
JD002EC017	E. coli	R	S	S	S	S	S	S	S	S	S	S	S	S	S	S	S	S	S	S	S												13
JD002EC018	E. coli	R	S	S	S	S	S	S	S	S	S	S	S	S	S	S	S	S	S	S	S												13
JD002EC019	E. coli	R	S	S	S	S	S	S	S	S	S	S	S	S	S	S	S	S	S	S	S												13
JD002EC020	E. coli	S	S	S	S	S	S	S	S	S	S	S	S	S	S	S	S	S	S	S	S												13
JD002EC021	E. coli	R	S	S	S	S	S	S	S	S	S	S	S	S	S	S	S	S	S	S	S												13
JD002EC022	E. coli	R	S	S	S	S	S	S	S	S	S	S	S	S	S	S	S	S	S	S	S												14
JD002EC023	E. coli	R	S	S	S	S	S	R	S	S	S	S	S	S	S	S	S	S	S	S	S												13
JD002EC024	E. coli	S	S	S	S	S	S	S	S	S	S	S	S	S	S	S	S	S	S	S	S												13
JD002EC025	E. coli	R	S	S	S	S	S	S	S	S	S	S	S	S	S	S	S	S	S	S	S												13
JD002EC026	E. coli	S	S	S	S	S	S	S	S	S	S	S	S	S	S	S	S	S	S	S	S												13
JD002EC027	E. coli	S	S	S	S	S	S	S	S	S	S	S	S	S	S	S	S	S	S	S	R												13
JD002EC028	E. coli	S	S	S	S	S	S	S	S	S	S	S	S	S	S	S	S	S	S	S	S												13
JD002EC029	E. coli	S	S	S	S	S	S	S	S	S	S	S	S	S	S	S	S	S	S	S	S												13
JD002EC030	E. coli	S	S	S	S	S	S	S	S	S	S	S	S	S	S	S	S	S	S	S	S												13
JD002EC031	E. coli	S	S	S	S	S	S	S	S	S	S	S	S	S	S	S	S	S	S	S	S												13
JD003EC001	E. coli	S	S	S	S	S	S	S	S	S	S	S	S	S	S	S	S	S	S	S	S												12
JD003EC002	E. coli	S	S	S	S	S	S	S	S	R	S	S	S	S	S	S	S	S	S	S	S												11
JD003EC003	E. coli	S	S	S	S	S	S	S	S	S	S	S	S	S	S	S	S	S	S	S	S												12
JD003EC004	E. coli	R	S	S	S	S	S	S	S	R	R	S	S	S	S	S	S	S	R	S	R												12
JD003EC005	E. coli	S	S	S	S	S	S	S	S	S	S	S	S	S	S	S	S	S	S	S	S												12
JD008EC001	E. coli	S	S	S	S	S	S	S	S	S	S	S	S	S	S	S	S	S	S	S	S												14
JD008EC002	E. coli	R	R	S	S	S	S	R	S	S	S	R	S	S	S	S	S	S	R	R	R												15
JD008EC003	E. coli	S	S	S	S	S	S	S	S	S	S	S	S	S	S	S	S	S	S	S	S												14
JD008EC004	E. coli	S	S	S	S	S	S	S	S	S	S	S	S	S	S	S	S	S	S	S	S												14
JD008EC005	E. coli	S	S	S	S	S	S	S	S	S	S	S	S	S	S	S	S	S	R	S	S												14
JD008EC006	E. coli	S	S	S	S	S	S	S	S	S	S	S	S	S	S	S	S	S	S	S	S												15
JD008EC007	E. coli	S	S	S	S	S	S	S	S	S	S	S	S	S	S	S	S	S	S	S	S												15
JD008EC008	E. coli	S	S	S	S	S	S	S	S	S	S	S	S	S	S	S	S	S	S	S	S												14
JD008EC009	E. coli	S	S	S	S	S	S	S	S	S	S	S	S	S	S	S	S	S	S	S	R												15
JD008EC010	E. coli	R	R	S	S	S	S	R	S	S	S	R	S	S	S	S	S	S	R	R	R												13
JD008EC011	E. coli	R	R	S	S	S	S	S	S	S	S	S	S	S	S	S	S	S	R	S	S												13
JD010EC001	E. coli	S	S	S	S	S	S	S	S	S	S	S	S	S	S	S	S	S	S	S	S												11
JD010EC002	E. coli	S	S	S	S	S	S	S	S	S	S	S	S	S	S	S	S	S	S	S	S												12
JD010EC003	E. coli	S	S	S	S	S	S	S	S	S	S	S	S	S	S	S	S	S	R	R	S												13
JD010EC004	E. coli	R	S	S	S	S	S	S	S	S	S	S	S	S	S	S	S	S	R	S	S												12
JD010EC005	E. coli	S	S	S	S	S	S	S	S	S	S	S	S	S	S	S	S	S	S	S	S												12
JD010EC006	E. coli	S	S	S	S	S	S	R	S	S	S	S	S	S	S	S	S	S	S	S	S												12
JD010EC007	E. coli	S	S	S	S	S	S	S	S	S	S	S	S	S	S	S	S	S	S	S	S												13
JD010EC008	E. coli	S	S	S	S	S	S	S	S	S	S	S	S	S	S	S	S	S	S	S	S												13
JD010EC009	E. coli	S	S	S	S	S	S	S	S	S	S	S	S	S	S	S	S	S	S	S	S												13
JD010EC010	E. coli	S	S	S	S	S	S	S	S	S	S	S	S	S	S	S	S	S	S	S	S												13
JD010EC011	E. coli	S	S	S	S	S	S	S	S	S	S	S	S	S	S	S	S	S	S	S	S												14
JD010EC012	E. coli	S	S	S	S	S	S	S	S	S	S	S	S	S	S	S	S	S	S	S	S												14
JD010EC017	E. coli	S	S	S	S	S	S	S	S	S	S	S	S	S	S	S	S	S	S	S	S												12
JD022EC001	E. coli	S	S	S	S	S	S	S	S	S	S	S	S	S	S	S	S	S	S	S	S												12
JD022EC002	E. coli	S	S	S	S	S	S	S	S	S	S	S	S	S	S	S	S	S	S	S	S												13
JD022EC003	E. coli	R	R	R	S	R	S	S	S	S	S	S	S	S	S	S	S	S	S	S	S												11
JD022EC004	E. coli	S	S	S	S	S	S	S	S	S	S	S	S	S	S	S	S	S	S	S	S												11
JD022EC005	E. coli	R	R	R	S	R	S	S	S	S	S	S	S	S	S	S	S	S	S	S	S												12
JD022EC006	E. coli	R	S	S	S	S	S	S	S	S	S	S	S	S	S	S	S	S	S	S	S												11
JD022EC007	E. coli	R	R	R	S	R	S	S	S	S	S	S	S	S	S	S	S	S	S	S	S												12
JD022EC008	E. coli	R	S	S	S	S	S	R	S	R	R	R	S	S	S	S	S	S	R	S	R												11
JD022EC009	E. coli	S	S	S	S	S	S	S	S	S	S	S	S	S	S	S	S	S	S	S	S												11
JD022EC010	E. coli	S	S	S	S	S	S	S	S	S	S	S	S	S	S	S	S	S	S	S	S												12
JD022EC011	E. coli	R	S	S	S	S	S	S	S	S	S	S	S	S	S	S	S	S	S	R	S												12
JD022EC012	E. coli	R	S	S	S	S	S	S	S	R	S	S	S	S	S	S	S	S	S	S	S												22
JD022EC013	E. coli	S	S	S	S	S	S	S	S	S	S	S	S	S	S	S	S	S	S	S	R												12
JD022EC014	E. coli	S	S	S	S	S	S	R	S	S	S	S	S	S	S	S	S	S	S	S	S												11
JD022EC015	E. coli	R	S	S	S	S	S	S	S	R	S	R	S	S	S	S	S	S	R	S	R												11
JD022EC016	E. coli	S	S	S	S	S	S	S	S	S	S	S	S	S	S	S	S	S	S	S	S												11
JD022EC017	E. coli	S	S	S	S	S	S	S	S	S	S	S	S	S	S	S	S	S	S	S	R												11
JD022EC018	E. coli	R	R	S	S	S	S	S	S	S	S	R	S	S	S	S	S	S	S	S	S												14
JD022EC019	E. coli	R	S	S	S	S	S	S	S	S	S	R	S	S	S	S	S	S	S	S	R												15
JD022EC020	E. coli	S	S	S	S	S	S	S	S	S	S	S	S	S	S	S	S	S	S	S	S												15
JD022EC021	E. coli	S	S	S	S	S	S	S	S	R	R	S	S	S	S	S	S	S	S	S	R												15
JD022EC022	E. coli	S	S	S	S	S	S	S	S	S	S	S	S	S	S	S	S	S	S	S	S												14
JD022EC023	E. coli	S	S	S	S	S	S	S	S	S	S	S	S	S	S	S	S	S	S	S	S												13
JD022EC024	E. coli	S	S	S	S	S	S	S	S	S	S	S	S	S	S	S	S	S	S	S	S												13
JD022EC025	E. coli	S	S	S	S	S	S	S	S	S	S	S	S	S	S	S	S	S	S	S	S												12
JD022EC026	E. coli	S	S	S	S	S	S	S	S	S	S	S	S	S	S	S	S	S	S	S	S												13
JD022EC027	E. coli	S	S	S	S	S	S	S	S	S	S	S	S	S	S	S	S	S	S	S	S												13
JD022EC028	E. coli	S	S	S	S	S	S	S	S	S	S	S	S	S	S	S	S	S	S	S	S												13
JD022EC029	E. coli	S	S	S	S	S	S	S	S	S	S	S	S	S	S	S	S	S	S	S	S												12
JD022EC030	E. coli	R	R	R	S	R	S	S	S	S	S	S	S	S	S	S	S	S	S	S	S												12
JD022EC031	E. coli	R	S	S	S	S	S	S	S	R	R	S	S	S	S	S	S	S	S	S	R												14
JD022EC032	E. coli	S	S	S	S	S	S	S	S	S	S	S	S	S	S	S	S	S	S	S	S												12
JD022EC033	E. coli	R	S	S	S	S	S	S	S	S	S	S	S	S	S	S	S	S	S	S	S												13
JD022EC034	E. coli	S	S	S	S	S	S	S	S	R	R	S	S	S	S	S	S	S	S	S	R												14
JD022EC035	E. coli	S	S	S	S	S	S	S	S	S	S	S	S	S	S	S	S	S	S	S	S												13
JD022EC036	E. coli	S	S	S	S	S	S	S	S	S	S	S	S	S	S	S	S	S	S	S	S												13
JD022EC037	E. coli	S	S	S	S	S	S	S	S	S	S	S	S	S	S	S	S	S	S	S	S												14
JD022EC038	E. coli	S	S	S	S	S	S	S	S	S	S	S	S	S	S	S	S	S	S	S	S												14
JD022EC039	E. coli	S	S	S	S	S	S	S	S	S	S	S	S	S	S	S	S	S	S	S	S												13
JD022EC040	E. coli	S	S	S	S	S	S	S	S	S	S	S	S	S	S	S	S	S	S	S	S												13
JD022EC041	E. coli	S	S	S	S	S	S	S	S	S	S	S	S	S	S	S	S	S	S	S	S												13
JD022EC042	E. coli	S	S	S	S	S	S	S	S	S	S	S	S	S	S	S	S	S	S	S	S												13
JD022EC043	E. coli	S	S	S	S	S	S	S	S	S	S	S	S	S	S	S	S	S	S	S	S												13
JD022EC044	E. coli	S	S	S	S	S	S	S	S	S	S	S	S	S	S	S	S	S	S	S	S												12
JD022EC045	E. coli	S	S	S	S	S	S	S	S	S	S	S	S	S	S	S	S	S	S	S	S												12
JD022EC046	E. coli	S	S	S	S	S	S	S	S	S	S	S	S	S	S	S	S	S	S	S	S												12
JD022EC047	E. coli	S	S	S	S	S	S	S	S	S	S	S	S	S	S	S	S	S	S	S	S												13
JD022EC048	E. coli	S	S	S	S	S	S	S	S	S	S	S	S	S	S	S	S	S	S	S	S												14
JD022EC049	E. coli	R	S	S	S	S	S	S	S	S	S	S	S	S	S	S	S	S	R	S	S												13
JD022EC050	E. coli	S	S	S	S	S	S	S	S	S	S	S	S	S	S	S	S	S	S	S	S												14
JD022EC051	E. coli	R	S	S	S	S	S	S	S	S	S	S	S	S	S	S	S	S	R	S	S												14
JD022EC052	E. coli	S	S	S	S	S	S	S	S	S	S	S	S	S	S	S	S	S	S	S	S												14
JD022EC053	E. coli	S	S	S	S	S	S	S	S	S	S	S	S	S	S	S	S	S	S	S	S												12
JD022EC054	E. coli	R	R	R	S	R	S	S	S	S	S	S	S	S	S	S	S	S	S	S	S												13
JD022EC055	E. coli	S	S	S	S	S	S	S	S	S	S	S	S	S	S	S	S	S	S	S	S												13
JD022EC056	E. coli	S	S	S	S	S	S	S	S	S	S	S	S	S	S	S	S	S	S	S	S												14
JD022EC057	E. coli	R	R	R	S	R	S	S	S	S	S	S	S	S	S	S	S	S	S	S	S												13
JD022EC058	E. coli	S	S	S	S	S	S	S	S	S	S	S	S	S	S	S	S	S	S	S	S												12
JD022EC059	E. coli	R	S	S	S	S	S	S	S	S	S	S	S	S	S	S	S	S	S	S	S												13
JD022EC060	E. coli	S	S	S	S	S	S	S	S	S	S	S	S	S	S	S	S	S	S	S	R												15
JD028EC001	E. coli	S	S	S	S	S	S	S	S	S	S	S	S	S	S	S	S	S	S	S	S												13
JD028EC002	E. coli	S	S	S	S	S	S	S	S	S	S	S	S	S	S	S	S	S	S	S	S												13
JD028EC003	E. coli	S	S	S	S	S	S	S	S	S	S	S	S	S	S	S	S	S	S	S	S												14
JD028EC004	E. coli	S	S	S	S	S	S	S	S	S	S	S	S	S	S	S	S	S	S	S	S												15
JD028EC005	E. coli	R	S	S	S	S	S	S	S	S	S	S	S	S	S	S	S	S	R	S	R												14
JD028EC006	E. coli	S	S	S	S	S	S	S	S	S	S	S	S	S	S	S	S	S	S	S	S												14
JD028EC007	E. coli	S	S	S	S	S	S	S	S	S	S	S	S	S	S	S	S	S	S	S	S												14
JD028EC008	E. coli	R	R	R	S	R	S	S	S	S	S	S	S	S	S	S	S	S	S	S	S												13
JD028EC009	E. coli	S	S	S	S	S	S	S	S	S	S	S	S	S	S	S	S	S	S	S	S												14
JD028EC010	E. coli	S	S	S	S	S	S	S	S	S	S	S	S	S	S	S	S	S	R	S	S												13
JD028EC011	E. coli	S	S	S	S	S	S	S	S	S	S	S	S	S	S	S	S	S	S	S	S												13
JD028EC012	E. coli	S	S	S	S	S	S	S	S	S	S	S	S	S	S	S	S	S	S	S	S												13
JD028EC013	E. coli	S	S	S	S	S	S	S	S	S	S	S	S	S	S	S	S	S	S	S	S												13
JD028EC014	E. coli	S	S	S	S	S	S	S	S	S	S	S	S	S	S	S	S	S	S	S	S												13
JD028EC015	E. coli	R	S	S	S	S	S	S	S	R	R	S	S	S	S	S	S	S	S	S	R												13
JD028EC016	E. coli	R	S	S	S	S	S	S	S	S	S	R	S	S	S	S	S	S	R	S	S												14
JD028EC017	E. coli	S	S	S	S	S	S	S	S	S	S	S	S	S	S	S	S	S	S	S	S												12
JD028EC018	E. coli	S	S	S	S	S	S	S	S	S	S	S	S	S	S	S	S	S	S	S	S												13
JD036EC001	E. coli	S	S	S	S	S	S	R	S	S	S	S	S	S	S	S	S	S	S	S	S												12
JD036EC002	E. coli	S	S	S	S	S	S	S	S	S	S	S	S	S	S	S	S	S	S	S	S												12
JD036EC003	E. coli	R	S	S	S	S	S	S	S	S	S	R	S	S	S	S	S	S	R	S	S												13
JD036EC004	E. coli	R	S	S	S	S	S	R	S	R	R	R	S	S	S	S	S	S	R	S	R												12
JD036EC005	E. coli	S	S	S	S	S	S	S	S	S	S	S	S	S	S	S	S	S	S	S	S												12
JD036EC006	E. coli	S	S	S	S	S	S	S	S	S	S	S	S	S	S	S	S	S	S	S	S												12
JD036EC007	E. coli	S	S	S	S	S	S	S	S	S	S	S	S	S	S	S	S	S	R	S	S												12
JD036EC008	E. coli	S	S	S	S	S	S	S	S	S	S	S	S	S	S	S	S	S	S	S	S												12
JD036EC009	E. coli	S	S	S	S	S	S	S	S	S	S	S	S	S	S	S	S	S	S	S	S												12
JD036EC010	E. coli	S	S	S	S	S	S	S	S	S	S	S	S	S	S	S	S	S	S	S	S												11
JD036EC011	E. coli	S	S	S	S	S	S	S	S	R	R	S	S	S	S	S	S	S	R	R	R												13
JD036EC012	E. coli	S	S	S	S	S	S	S	S	S	S	S	S	S	S	S	S	S	S	S	S												12
JD036EC013	E. coli	S	S	S	S	S	S	S	S	S	S	S	S	S	S	S	S	S	S	S	S												12
JD036EC014	E. coli	S	S	S	S	S	S	S	S	S	S	S	S	S	S	S	S	S	S	S	S												11
JD036EC015	E. coli	R	S	S	S	S	S	S	S	S	S	R	S	S	S	S	S	S	S	S	S												12
JD036EC016	E. coli	R	S	S	S	S	S	S	S	S	S	S	S	S	S	S	S	S	R	S	S												12
JD036EC017	E. coli	S	S	S	S	S	S	S	S	S	S	S	S	S	S	S	S	S	S	S	S												13
JD036EC018	E. coli	S	S	S	S	S	S	S	S	S	S	S	S	S	S	S	S	S	S	S	S												12
JD036EC019	E. coli	R	R	R	R	R	S	S	S	S	S	R	S	S	S	S	S	S	S	S	S												12
JD036EC020	E. coli	R	S	S	S	S	S	S	S	R	R	R	S	S	S	S	S	S	R	R	R												12
JD036EC021	E. coli	S	S	S	S	S	S	S	S	S	S	S	S	S	S	S	S	S	R	S	S												12
JD036EC022	E. coli	R	S	S	S	S	S	S	S	S	S	S	S	S	S	S	S	S	R	S	S												13
JD036EC023	E. coli	S	S	S	S	S	S	S	S	S	S	R	S	S	S	S	S	S	S	S	S												12
JD036EC024	E. coli	S	S	S	S	S	S	S	S	S	S	S	S	S	S	S	S	S	S	S	S												12
JD036EC025	E. coli	S	S	S	S	S	S	S	S	R	R	S	S	S	S	S	S	S	S	S	R												12
JD036EC026	E. coli	S	S	S	S	S	S	R	S	S	S	S	S	S	S	S	S	S	S	S	S												12
JD036EC027	E. coli	S	S	S	S	S	S	S	S	S	S	S	S	S	S	S	S	S	S	S	S												12
JD036EC028	E. coli	S	S	S	S	S	S	S	S	S	S	S	S	S	S	S	S	S	S	S	S												13
JD036EC029	E. coli	S	S	S	S	S	S	S	S	S	S	S	S	S	S	S	S	S	S	S	S												12
JD036EC030	E. coli	R	R	S	S	S	S	S	S	S	S	R	S	S	S	S	S	S	R	S	S												13
JD036EC031	E. coli	S	S	S	S	S	S	S	S	S	S	S	S	S	S	S	S	S	S	S	S												14
JD036EC032	E. coli	R	R	S	S	S	S	S	S	S	S	S	S	S	S	S	S	S	S	S	S												14
JD036EC033	E. coli	S	S	S	S	S	S	S	S	S	S	S	S	S	S	S	S	S	S	S	R												13
JD036EC034	E. coli	R	R	S	S	S	S	S	S	S	S	R	S	S	S	S	S	S	R	S	S												13
JD036EC035	E. coli	S	S	S	S	S	S	S	S	S	S	S	S	S	S	S	S	S	S	S	S												14
JD036EC036	E. coli	R	S	S	S	S	S	S	S	S	S	R	S	S	S	S	S	S	R	S	S												13
JD036EC037	E. coli	S	S	S	S	S	S	S	S	S	S	S	S	S	S	S	S	S	R	S	R												14
JD036EC038	E. coli	R	R	S	S	S	S	S	S	S	S	R	S	S	S	S	S	S	R	S	S												14
JD036EC039	E. coli	S	S	S	S	S	S	S	S	S	S	S	S	S	S	S	S	S	R	R	S												14
JD036EC040	E. coli	S	S	S	S	S	S	S	S	S	S	S	S	S	S	S	S	S	S	S	S												14
JD036EC041	E. coli	S	S	S	S	S	S	S	S	S	S	S	S	S	S	S	S	S	S	S	S												14
JD036EC042	E. coli	S	S	S	S	S	S	S	S	S	S	S	S	S	S	S	S	S	S	S	S												14
JD036EC043	E. coli	R	R	S	S	S	S	S	S	S	S	S	S	S	S	S	S	S	R	S	S												14
JD036EC044	E. coli	S	S	S	S	S	S	S	S	S	S	S	S	S	S	S	S	S	R	S	S												13
JD036EC045	E. coli	R	R	S	S	S	S	S	S	S	S	S	S	S	S	S	S	S	R	R	S												13
JD036EC046	E. coli	S	S	S	S	S	S	S	S	S	S	S	S	S	S	S	S	S	R	S	S												14
JD036EC047	E. coli	S	S	S	S	S	S	S	S	S	S	S	S	S	S	S	S	S	S	S	S												13
JD036EC048	E. coli	S	S	S	S	S	S	S	S	S	S	S	S	S	S	S	S	S	S	S	S												14
JD036EC049	E. coli	R	S	R	R	S	R	S	S	S	S	R	S	S	S	R	S	S	S	S	R												13
JD036EC050	E. coli	S	S	S	S	S	S	S	S	S	S	S	S	S	S	S	S	S	S	S	S												13
JD036EC051	E. coli	S	S	S	S	S	S	S	S	S	S	S	S	S	S	S	S	S	S	S	S												14
JD036EC052	E. coli	S	S	S	S	S	S	S	S	S	S	S	S	S	S	S	S	S	S	S	S												13
JD036EC053	E. coli	S	S	S	S	S	S	S	S	S	S	S	S	S	S	S	S	S	S	S	S												14
JD036EC054	E. coli	S	S	S	S	S	S	S	S	S	S	S	S	S	S	S	S	S	S	S	S												15
JD036EC055	E. coli	S	S	S	S	S	S	S	S	S	S	S	S	S	S	S	S	S	S	S	S												13
JD036EC056	E. coli	S	S	S	S	S	S	S	S	S	S	S	S	S	S	S	S	S	R	S	S												13
JD036EC057	E. coli	S	S	S	S	S	S	S	S	S	S	S	S	S	S	S	S	S	S	S	S												14
JD036EC058	E. coli	R	R	S	S	S	S	S	S	R	R	R	S	S	S	S	R	S	R	S	R												14
JD036EC059	E. coli	S	S	S	S	S	S	S	S	S	S	S	S	S	S	S	S	S	S	S	S												13
JD036EC060	E. coli	S	S	S	S	S	S	S	S	S	S	S	S	S	S	S	S	S	S	S	S												13
JD036EC061	E. coli	S	S	S	S	S	S	S	S	S	S	S	S	S	S	S	S	S	S	S	S												13
JD036EC062	E. coli	S	S	S	S	S	S	S	S	S	S	S	S	S	S	S	S	S	S	S	R												14
JD036EC063	E. coli	S	S	S	S	S	S	S	S	R	R	R	S	S	S	S	S	S	S	R	R												13
JD036EC064	E. coli	S	S	S	S	S	S	S	S	S	S	S	S	S	S	S	S	S	S	S	S												13
JD036EC065	E. coli	S	S	S	S	S	S	S	S	S	S	S	S	S	S	S	S	S	R	S	R												14
JD036EC066	E. coli	R	S	S	S	S	S	S	S	S	S	S	S	S	S	S	S	S	S	S	R												13
JD036EC067	E. coli	S	S	S	S	S	S	S	S	S	S	S	S	S	S	S	S	S	S	S	S												13
JD036EC068	E. coli	S	S	S	S	S	S	S	S	S	S	S	S	S	S	S	S	S	S	S	S												12
JD036EC069	E. coli	S	S	S	S	S	S	S	S	S	S	S	S	S	S	S	S	S	S	S	S												13
JD036EC070	E. coli	S	S	S	S	S	S	S	S	S	S	R	S	S	S	S	S	S	S	S	S												13
JD036EC071	E. coli	S	S	S	S	S	S	S	S	S	S	S	S	S	S	S	S	S	S	S	S												13
JD036EC072	E. coli	R	S	S	S	S	S	S	S	S	S	S	S	S	S	S	S	S	R	S	S												13
JD036EC073	E. coli	S	S	S	S	S	S	S	S	S	S	S	S	S	S	S	S	S	S	S	S												13
JD036EC074	E. coli	S	S	S	S	S	S	S	S	S	S	S	S	S	S	S	S	S	R	S	S												13
JD036EC075	E. coli	R	S	S	S	S	S	S	S	S	S	S	S	S	S	S	S	S	R	S	S												13
JD036EC076	E. coli	R	S	S	S	S	S	R	S	R	R	R	S	S	S	S	S	S	R	R	R												14
JD036EC077	E. coli	S	S	S	S	S	S	S	S	S	S	S	S	S	S	S	S	S	R	S	S												14
JD036EC078	E. coli	S	S	S	S	S	S	S	S	S	S	S	S	S	S	S	S	S	S	S	S												14
JD036EC079	E. coli	S	S	S	S	S	S	S	S	S	S	S	S	S	S	S	S	S	S	S	S												14
JD036EC080	E. coli	S	S	S	S	S	S	S	S	S	S	S	S	S	S	S	S	S	S	S	S												13
JD036EC081	E. coli	S	S	S	S	S	S	S	S	S	S	S	S	S	S	S	S	S	S	S	S												13
JD036EC082	E. coli	R	S	S	S	S	S	S	S	S	S	S	S	S	S	S	S	S	R	S	S												14
JD036EC083	E. coli	R	S	S	S	S	S	S	S	S	S	R	S	S	S	S	S	S	R	S	S												13
JD036EC084	E. coli	S	S	S	S	S	S	S	S	S	S	S	S	S	S	S	S	S	S	S	S												14
JD036EC085	E. coli	S	S	S	S	S	S	S	S	S	S	S	S	S	S	S	S	S	S	S	S												14
JD036EC086	E. coli	S	S	S	S	S	S	S	S	S	S	S	S	S	S	S	S	S	S	S	S												14
JD036EC087	E. coli	S	S	S	S	S	S	S	S	S	S	S	S	S	S	S	S	S	S	S	S												14
JD036EC088	E. coli	S	S	S	S	S	S	S	S	S	S	R	S	S	S	S	S	S	S	S	S												13
JD036EC089	E. coli	S	S	S	S	S	S	S	S	S	S	S	S	S	S	S	S	S	S	S	S												14
JD036EC090	E. coli	S	S	S	S	S	S	S	S	S	S	S	S	S	S	S	S	S	S	S	S												14
JD036EC091	E. coli	S	S	S	S	S	S	S	S	S	S	S	S	S	S	S	S	S	S	S	R												14
JD036EC092	E. coli	R	S	S	S	S	S	S	S	S	S	R	S	S	S	S	S	S	R	S	S												14
JD036EC093	E. coli	S	S	S	S	S	S	S	S	S	S	S	S	S	S	S	S	S	S	S	S												14
JD036EC094	E. coli	S	S	S	S	S	S	S	S	S	S	S	S	S	S	S	S	S	S	S	S												14
JD036EC095	E. coli	R	S	S	S	S	S	S	S	S	S	R	S	S	S	S	S	S	S	S	S												14
JD036EC096	E. coli	S	S	S	S	S	S	S	S	S	S	S	S	S	S	S	S	S	S	S	S												14
JD036EC097	E. coli	R	S	S	S	S	S	S	S	R	R	R	S	S	S	S	S	S	R	S	R												14
JD036EC098	E. coli	S	S	S	S	S	S	S	S	S	S	S	S	S	S	S	S	S	S	S	S												14
JD036EC099	E. coli	R	S	S	S	S	S	S	S	S	S	S	S	S	S	S	S	S	R	S	S												14
JD036EC100	E. coli	S	S	S	S	S	S	S	S	S	S	S	S	S	S	S	S	S	S	S	S												14
JD036EC101	E. coli	S	S	S	S	S	S	S	S	S	S	S	S	S	S	S	S	S	S	S	S												13
JD036EC102	E. coli	S	S	S	S	S	S	S	S	S	S	S	S	S	S	S	S	S	S	S	S												14
JD036EC103	E. coli	R	R	S	S	S	S	S	S	S	S	R	S	S	S	S	S	S	R	S	S												14
JD038EC001	E. coli	S	S	S	S	S	S	S	S	S	S	S	S	S	S	S	S	S	S	S	S												13
JD038EC002	E. coli	S	S	S	S	S	S	S	S	S	S	S	S	S	S	S	S	S	S	S	S												13
JD038EC003	E. coli	S	S	S	S	S	S	S	S	S	S	S	S	S	S	S	S	S	S	S	S												12
JD038EC004	E. coli	R	S	S	S	S	S	S	S	S	S	S	S	S	S	S	S	S	R	S	S												13
JD038EC005	E. coli	R	S	S	S	S	S	S	S	S	S	R	S	S	S	S	S	S	R	S	R												13
JD038EC006	E. coli	S	S	S	S	S	S	S	S	S	S	S	S	S	S	S	S	S	S	S	S												12
JD038EC007	E. coli	S	S	S	S	S	S	S	S	R	R	S	S	S	S	S	S	S	S	S	R												13
JD038EC008	E. coli	S	S	S	S	S	S	S	S	S	S	S	S	S	S	S	S	S	S	S	S												13
JD038EC009	E. coli	R	S	S	S	S	S	S	S	S	S	R	S	S	S	S	S	S	S	S	S												14
JD038EC010	E. coli	S	S	S	S	S	S	S	S	S	S	S	S	S	S	S	S	S	S	S	S												14
JD038EC011	E. coli	S	S	S	S	S	S	S	S	S	S	S	S	S	S	S	S	S	S	S	S												14
JD038EC012	E. coli	S	S	S	S	S	S	S	S	S	S	S	S	S	S	S	S	S	S	S	R												14
JD038EC013	E. coli	S	S	S	S	S	S	S	S	S	S	S	S	S	S	S	S	S	S	S	S												14
JD038EC014	E. coli	S	S	S	S	S	S	S	S	S	S	S	S	S	S	S	S	S	S	S	S												13
JD038EC015	E. coli	S	S	S	S	S	S	S	S	S	S	S	S	S	S	S	S	S	S	S	S												14
JD038EC016	E. coli	S	S	S	S	S	S	S	S	S	S	S	S	S	S	S	S	S	R	S	S												13
JD038EC017	E. coli	S	S	S	S	S	S	S	S	S	S	S	S	S	S	S	S	S	S	S	R												13
JD038EC018	E. coli	S	S	S	S	S	S	S	S	S	S	S	S	S	S	S	S	S	S	S	S												13
JD038EC019	E. coli	S	S	S	S	S	S	S	S	S	S	S	S	S	S	S	S	S	S	S	S												14
JD038EC020	E. coli	S	S	S	S	S	S	S	S	S	S	S	S	S	S	S	S	S	S	S	S												14
JD038EC021	E. coli	S	S	S	S	S	S	S	S	S	S	S	S	S	S	S	S	S	S	S	S												14
JD038EC022	E. coli	S	S	S	S	S	S	S	S	S	S	S	S	S	S	S	S	S	S	S	S												14
JD038EC023	E. coli	S	S	S	S	S	S	S	S	S	S	S	S	S	S	S	S	S	S	S	S												14
JD038EC024	E. coli	R	R	S	S	S	S	R	S	S	S	R	S	S	S	S	S	S	R	R	S												14
JD038EC025	E. coli	S	S	S	S	S	S	S	S	S	S	S	S	S	S	S	S	S	R	S	S												14
JD038EC026	E. coli	S	S	S	S	S	S	S	S	S	S	S	S	S	S	S	S	S	S	S	S												14
JD038EC027	E. coli	R	R	S	S	S	S	S	S	S	S	S	S	S	S	S	S	S	R	S	S												13
JD038EC028	E. coli	R	R	S	S	S	S	R	S	S	S	S	S	S	S	S	S	S	S	S	S												14
JD038EC029	E. coli	R	S	R	S	S	S	R	S	S	S	R	S	S	S	S	S	S	R	S	S												14
JD038EC030	E. coli	S	S	S	S	S	S	S	S	S	S	S	S	S	S	S	S	S	S	S	S												14
JD038EC031	E. coli	S	S	S	S	S	S	S	S	S	S	S	S	S	S	S	S	S	S	S	S												14
JD038EC032	E. coli	S	S	S	S	S	S	S	S	S	S	S	S	S	S	S	S	S	R	S	S												13
JD038EC033	E. coli	S	S	S	S	S	S	S	S	S	S	S	S	S	S	S	S	S	S	S	S												14
JD038EC034	E. coli	R	R	S	S	S	S	S	S	S	S	S	S	S	S	S	S	S	S	S	S												14
JD038EC035	E. coli	S	S	S	S	S	S	S	S	S	S	S	S	S	S	S	S	S	S	S	S												14
JD038EC036	E. coli	S	S	S	S	S	S	S	S	S	S	S	S	S	S	S	S	S	S	S	S												14
JD038EC037	E. coli	S	S	S	S	S	S	S	S	S	S	S	S	S	S	S	S	S	S	S	S												13
JD038EC038	E. coli	S	S	S	S	S	S	S	S	S	S	S	S	S	S	S	S	S	S	S	S												13
JD038EC039	E. coli	R	R	S	S	S	S	S	S	S	S	S	S	S	S	S	S	S	S	S	S												12
JD038EC040	E. coli	S	S	S	S	S	S	S	S	S	S	S	S	S	S	S	S	S	S	S	S												13
JD038EC041	E. coli	S	S	S	S	S	S	S	S	S	S	S	S	S	S	S	S	S	R	S	S												13
JD038EC042	E. coli	S	S	S	S	S	S	S	S	S	S	S	S	S	S	S	S	S	S	S	S												14
JD038EC043	E. coli	S	S	S	S	S	S	S	S	S	S	S	S	S	S	S	S	S	S	S	S												13
JD038EC044	E. coli	S	S	S	S	S	S	S	S	S	S	S	S	S	S	S	S	S	S	S	S												13
JD038EC045	E. coli	S	S	S	S	S	S	S	S	S	S	S	S	S	S	S	S	S	S	S	S												13
JD038EC046	E. coli	S	S	S	S	S	S	S	S	S	S	S	S	S	S	S	S	S	S	S	S												13
JD038EC047	E. coli	S	S	S	S	S	S	S	S	S	S	S	S	S	S	S	S	S	S	S	S												13
JD038EC048	E. coli	S	S	S	S	S	S	S	S	S	S	S	S	S	S	S	S	S	S	S	S												13
JD038EC049	E. coli	S	S	S	S	S	S	S	S	S	S	S	S	S	S	S	S	S	S	S	R												14
JD038EC050	E. coli	S	S	S	S	S	S	S	S	S	S	S	S	S	S	S	S	S	S	S	S												13
JD038EC051	E. coli	S	S	S	S	S	S	S	S	S	S	S	S	S	S	S	S	S	S	S	S												13
JD038EC052	E. coli	S	S	S	S	S	S	S	S	R	R	S	S	S	S	S	S	S	S	S	R												13
JD038EC053	E. coli	S	S	S	S	S	S	S	S	S	S	S	S	S	S	S	S	S	S	S	S												14
JD038EC054	E. coli	S	S	S	S	S	S	S	S	S	S	S	S	S	S	S	S	S	S	S	S												14
JD038EC055	E. coli	S	S	S	S	S	S	S	S	S	S	S	S	S	S	S	S	S	R	S	S												14
JD038EC056	E. coli	S	S	S	S	S	S	S	S	S	S	S	S	S	S	S	S	S	S	S	S												13
JD038EC057	E. coli	S	S	S	S	S	S	S	S	S	S	S	S	S	S	S	S	S	R	S	S												14
JD038EC058	E. coli	S	S	S	S	S	S	S	S	S	S	S	S	S	S	S	S	S	S	S	S												12
JD038EC059	E. coli	S	S	S	S	S	S	S	S	S	S	S	S	S	S	S	S	S	S	S	S												12
JD038EC060	E. coli	S	S	S	S	S	S	S	S	S	S	S	S	S	S	S	S	S	S	S	S												13
JD038EC061	E. coli	S	S	S	S	S	S	S	S	S	S	S	S	S	S	S	S	S	R	S	S												13
JD038EC062	E. coli	S	S	S	S	S	S	S	S	S	S	S	S	S	S	S	S	S	R	S	S												14
JD038EC063	E. coli	S	S	S	S	S	S	S	S	S	S	S	S	S	S	S	S	S	S	S	S												13
JD038EC064	E. coli	S	S	S	S	S	S	S	S	S	S	S	S	S	S	S	S	S	R	S	R												13
JD038EC065	E. coli	S	S	S	S	S	S	S	S	S	S	S	S	S	S	S	S	S	S	S	S												13
JD038EC066	E. coli	S	S	S	S	S	S	S	S	S	S	S	S	S	S	S	S	S	R	S	S												13
JD038EC067	E. coli	S	S	S	S	S	S	S	S	S	S	S	S	S	S	S	S	S	R	S	S												13
JD038EC068	E. coli	S	S	S	S	S	S	S	S	S	S	S	S	S	S	S	S	S	S	S	S												13
JD038EC069	E. coli	S	S	S	S	S	S	S	S	S	S	S	S	S	S	S	S	S	R	S	S												13
JD038EC070	E. coli	R	S	S	S	S	S	S	S	S	S	R	S	S	S	S	S	S	R	S	S												13
JD038EC071	E. coli	S	S	S	S	S	S	S	S	S	S	S	S	S	S	S	S	S	S	S	S												12
JD038EC073	E. coli	R	R	S	S	S	S	S	S	S	S	S	S	S	S	S	S	S	R	S	S												14
JD038EC074	E. coli	S	S	S	S	S	S	S	S	S	S	S	S	S	S	S	S	S	S	S	S												13
JD038EC075	E. coli	S	S	S	S	S	S	S	S	S	S	S	S	S	S	S	S	S	R	S	S												14
JD038EC076	E. coli	S	S	S	S	S	S	S	S	S	S	S	S	S	S	S	S	S	R	S	S												14
JD038EC077	E. coli	S	S	S	S	S	S	S	S	S	S	S	S	S	S	S	S	S	R	S	S												13
JD038EC078	E. coli	S	S	S	S	S	S	S	S	S	S	S	S	S	S	S	S	S	S	S	S												13
JD038EC079	E. coli	S	S	S	S	S	S	S	S	S	S	S	S	S	S	S	S	S	S	S	S												14
JD038EC080	E. coli	S	S	S	S	S	S	S	S	S	S	S	S	S	S	S	S	S	R	S	S												13
JD038EC081	E. coli	S	S	S	S	S	S	S	S	S	S	S	S	S	S	S	S	S	S	S	S												13
JD038EC082	E. coli	S	S	S	S	S	S	S	S	S	S	S	S	S	S	S	S	S	S	S	S												13
JD038EC083	E. coli	R	S	S	S	S	S	S	S	S	S	R	S	S	S	S	S	S	R	S	R												13
JD038EC084	E. coli	S	S	S	S	S	S	S	S	S	S	S	S	S	S	S	S	S	S	S	S												13
JD038EC085	E. coli	S	S	S	S	S	S	S	S	S	S	S	S	S	S	S	S	S	S	S	S												13
JD038EC086	E. coli	R	S	S	S	S	S	S	S	S	S	S	S	S	S	S	S	S	R	S	S												13
JD038EC087	E. coli	S	S	S	S	S	S	S	S	S	S	S	S	S	S	S	S	S	S	S	S												14
JD038EC088	E. coli	S	S	S	S	S	S	S	S	S	S	S	S	S	S	S	S	S	S	S	R												13
JD038EC089	E. coli	S	S	S	S	S	S	S	S	S	S	S	S	S	S	S	S	S	R	S	S												13
JD038EC090	E. coli	R	S	S	S	S	S	R	S	S	S	R	S	S	S	S	S	S	R	S	S												14
JD038EC091	E. coli	S	S	S	S	S	S	S	S	S	S	S	S	S	S	S	S	S	S	S	S												14
JD038EC092	E. coli	S	S	S	S	S	S	S	S	S	S	S	S	S	S	S	S	S	R	S	S												13
JD038EC093	E. coli	S	S	S	S	S	S	S	S	S	S	S	S	S	S	S	S	S	S	S	S												13
JD038EC094	E. coli	S	S	S	S	S	S	S	S	S	S	S	S	S	S	S	S	S	S	S	S												14
JD038EC095	E. coli	S	S	S	S	S	S	S	S	S	S	R	S	S	S	S	S	S	R	R	R												14
JD038EC096	E. coli	S	S	S	S	S	S	S	S	S	S	S	S	S	S	S	S	S	S	S	S												14
JD038EC097	E. coli	S	S	S	S	S	S	S	S	S	S	S	S	S	S	S	S	S	S	S	S												14
JD038EC098	E. coli	S	S	S	S	S	S	S	S	S	S	S	S	S	S	S	S	S	S	S	S												14
JD038EC099	E. coli	R	S	S	S	S	S	S	S	S	S	S	S	S	S	S	S	S	S	S	R												13
JD038EC100	E. coli	S	S	S	S	S	S	S	S	S	S	S	S	S	S	S	S	S	S	S	R												13
JD038EC101	E. coli	S	S	S	S	S	S	S	S	S	S	S	S	S	S	S	S	S	S	S	S												13
JD038EC102	E. coli	S	S	S	S	S	S	S	S	S	S	S	S	S	S	S	S	S	S	S	S												13
JD038EC103	E. coli	S	S	S	S	S	S	S	S	S	S	S	S	S	S	S	S	S	S	S	S												14
JD038EC104	E. coli	S	S	S	S	S	S	S	S	S	S	S	S	S	S	S	S	S	S	S	R												14
JD038EC105	E. coli	R	S	S	S	S	S	S	S	S	S	R	S	S	S	S	S	S	R	S	R												14
JD038EC106	E. coli	R	R	R	R	R	S	S	S	S	S	S	S	S	S	S	R	S	R	R	S												14
JD038EC107	E. coli	S	S	S	S	S	S	S	S	S	S	S	S	S	S	S	S	S	S	S	S												13
JD038EC108	E. coli	S	S	S	S	S	S	S	S	S	S	S	S	S	S	S	S	S	S	S	S												14
JD038EC109	E. coli	S	S	S	S	S	S	S	S	S	S	S	S	S	S	S	S	S	S	S	S												14
JD038EC110	E. coli	S	S	S	S	S	S	S	S	S	S	S	S	S	S	S	S	S	R	S	S												14
JD038EC111	E. coli	S	S	S	S	S	S	S	S	S	S	S	S	S	S	S	S	S	S	S	S												14
JD038EC112	E. coli	S	S	S	S	S	S	S	S	S	S	R	S	S	S	S	S	S	R	S	S												14
JD038EC113	E. coli	S	S	S	S	S	S	S	S	S	S	S	S	S	S	S	S	S	S	S	S												14
JD038EC114	E. coli	S	S	S	S	S	S	S	S	S	S	S	S	S	S	S	S	S	S	S	S												14
JD038EC115	E. coli	S	S	S	S	S	S	S	S	S	S	S	S	S	S	S	S	S	R	S	R												13
JD038EC116	E. coli	S	S	S	S	S	S	S	S	S	S	S	S	S	S	S	S	S	S	S	S												14
JD038EC117	E. coli	S	S	S	S	S	S	S	S	S	S	S	S	S	S	S	S	S	S	S	S												13
JD038EC118	E. coli	S	S	S	S	S	S	S	S	S	S	S	S	S	S	S	S	S	S	S	S												14
JD038EC119	E. coli	S	S	S	S	S	S	S	S	S	S	S	S	S	S	S	S	S	S	S	S												13
JD038EC120	E. coli	R	S	S	S	S	S	S	S	R	R	R	S	S	S	S	S	S	R	R	R												13
JD038EC121	E. coli	S	S	S	S	S	S	S	S	S	S	S	S	S	S	S	S	S	S	S	S												14
JD038EC122	E. coli	R	S	S	S	S	S	S	S	R	R	S	S	S	S	S	S	S	R	S	R												13
JD038EC123	E. coli	S	S	S	S	S	S	S	S	S	S	S	S	S	S	S	S	S	S	S	S												13
JD038EC124	E. coli	S	S	S	S	S	S	S	S	S	S	S	S	S	S	S	S	S	S	S	S												13
JD038EC125	E. coli	R	S	R	R	S	R	S	S	S	S	S	S	S	S	S	S	S	S	S	S												13
JD038EC126	E. coli	S	S	S	S	S	S	S	S	S	S	S	S	S	S	S	S	S	S	S	S												13
JD038EC127	E. coli	R	S	S	S	S	S	S	S	S	S	S	S	S	S	S	S	S	R	S	S												12
JD038EC128	E. coli	S	S	S	S	S	S	S	S	S	S	S	S	S	S	S	S	S	S	S	S												14
JD038EC129	E. coli	S	S	S	S	S	S	S	S	S	S	S	S	S	S	S	S	S	S	S	S												13
JD038EC130	E. coli	S	S	S	S	S	S	S	S	S	S	S	S	S	S	S	S	S	S	S	S												13
JD038EC131	E. coli	S	S	S	S	S	S	S	S	S	S	S	S	S	S	S	S	S	S	S	S												14
JD038EC132	E. coli	S	S	S	S	S	S	S	S	S	S	S	S	S	S	S	S	S	S	S	S												12
JD038EC133	E. coli	S	S	S	S	S	S	S	S	S	S	S	S	S	S	S	S	S	S	S	S												13
JD038EC137	E. coli	R	S	S	S	S	S	S	S	S	S	S	S	S	S	S	S	S	R	S	S												13
JD038EC138	E. coli	S	S	S	S	S	S	S	S	S	S	S	S	S	S	S	S	S	S	S	S												12
JD038EC139	E. coli	S	S	S	S	S	S	S	S	S	S	S	S	S	S	S	S	S	S	S	S												12
JD038EC140	E. coli	S	S	S	S	S	S	S	S	S	S	S	S	S	S	S	S	S	S	S	S												13
JD038EC141	E. coli	S	S	S	S	S	S	S	S	S	S	S	S	S	S	S	S	S	S	S	S												13
JD038EC142	E. coli	R	R	R	R	S	R	R	S	R	R	R	S	S	S	R	R	S	R	R	R												13
JD038EC143	E. coli	R	S	S	S	S	S	S	S	S	S	S	S	S	S	S	S	S	S	S	S												13
JD038EC144	E. coli	S	S	S	S	S	S	S	S	S	S	S	S	S	S	S	S	S	S	S	S												14
JD038EC145	E. coli	S	S	S	S	S	S	S	S	S	S	S	S	S	S	S	S	S	S	S	R												14
JD038EC146	E. coli	R	S	S	S	S	S	S	S	S	S	R	S	S	S	S	S	S	R	R	R												13
JD038EC147	E. coli	S	S	S	S	S	S	S	S	S	S	S	S	S	S	S	S	S	S	S	S												13
JD038EC148	E. coli	S	S	S	S	S	S	S	S	S	S	S	S	S	S	S	S	S	S	S	S												13
JD038EC149	E. coli	R	S	S	S	S	S	S	S	S	S	R	S	S	S	S	S	S	R	R	R												13
JD038EC150	E. coli	S	S	S	S	S	S	S	S	S	S	S	S	S	S	S	S	S	S	S	S												14
JD038EC151	E. coli	S	S	S	S	S	S	S	S	S	S	S	S	S	S	S	S	S	S	R	S												13
JD038EC152	E. coli	S	S	S	S	S	S	S	S	S	S	S	S	S	S	S	S	S	S	S	S												13
JD038EC153	E. coli	S	S	S	S	S	S	S	S	S	S	S	S	S	S	S	S	S	S	S	S												13
JD038EC154	E. coli	R	S	S	S	S	S	S	S	S	S	R	S	S	S	S	S	S	S	S	S												14
JD038EC155	E. coli	S	S	S	S	S	S	S	S	S	S	S	S	S	S	S	S	S	S	S	S												13
JD038EC156	E. coli	R	S	S	S	S	S	S	S	S	S	S	S	S	S	S	S	S	R	S	S												14
JD038EC157	E. coli	S	S	S	S	S	S	S	S	S	S	S	S	S	S	S	S	S	S	S	S												14
JD038EC158	E. coli	S	S	S	S	S	S	S	S	S	S	S	S	S	S	S	S	S	S	S	S												14
JD038EC159	E. coli	S	S	S	S	S	S	S	S	S	S	S	S	S	S	S	S	S	S	S	S												13
JD038EC160	E. coli	S	S	S	S	S	S	S	S	S	S	S	S	S	S	S	S	S	S	S	S												13
JD038EC161	E. coli	S	S	S	S	S	S	S	S	S	S	S	S	S	S	S	S	S	S	S	S												13
JD038EC162	E. coli	S	S	S	S	S	S	S	S	S	S	S	S	S	S	S	S	S	S	S	S												14
JD038EC163	E. coli	S	S	S	S	S	S	S	S	S	S	S	S	S	S	S	S	S	S	S	S												14
JD038EC164	E. coli	S	S	S	S	S	S	S	S	R	R	S	S	S	S	S	S	S	S	S	R												13
JD038EC165	E. coli	R	S	S	S	S	S	S	S	S	S	R	S	S	S	S	S	S	S	S	R												13
JD038EC166	E. coli	R	S	S	S	S	S	S	S	S	S	S	S	S	S	S	S	S	R	S	S												13
JD038EC167	E. coli	S	S	S	S	S	S	S	S	S	S	S	S	S	S	S	S	S	S	S	S												13
JD038EC168	E. coli	S	S	S	S	S	S	S	S	R	R	R	S	S	S	S	S	S	R	S	R												13
JD038EC169	E. coli	R	S	S	S	S	S	S	S	S	S	R	S	S	S	S	S	S	S	S	S												14
JD038EC170	E. coli	S	S	S	S	S	S	S	S	S	S	S	S	S	S	S	S	S	S	S	S												14
JD038EC171	E. coli	S	S	S	S	S	S	S	S	S	S	S	S	S	S	S	S	S	S	R	S												14
JD038EC172	E. coli	R	S	S	S	S	S	S	S	S	S	R	S	S	S	S	S	S	R	S	R												14
JD038EC173	E. coli	S	S	S	S	S	S	S	S	S	S	S	S	S	S	S	S	S	R	S	S												13
JD038EC174	E. coli	S	S	S	S	S	S	S	S	S	S	S	S	S	S	S	S	S	S	S	S												14
JD038EC175	E. coli	S	S	S	S	S	S	S	S	S	S	S	S	S	S	S	S	S	S	S	S												14
JD038EC176	E. coli	S	S	S	S	S	S	S	S	S	S	S	S	S	S	S	S	S	S	S	S												13
JD038EC177	E. coli	S	S	S	S	S	S	S	S	S	S	S	S	S	S	S	S	S	R	S	S												13
JD038EC178	E. coli	S	S	S	S	S	S	S	S	S	S	S	S	S	S	S	S	S	S	S	S												13
JD038EC179	E. coli	S	S	S	S	S	S	S	S	S	S	S	S	S	S	S	S	S	R	S	S												14
JD038EC180	E. coli	S	S	S	S	S	S	S	S	S	S	S	S	S	S	S	S	S	S	S	S												13
JD038EC181	E. coli	R	S	S	S	S	S	S	S	S	S	R	S	S	S	S	S	S	R	S	R												12
JD038EC182	E. coli	S	S	S	S	S	S	S	S	S	S	S	S	S	S	S	S	S	S	S	S												13
JD038EC183	E. coli	S	S	S	S	S	S	S	S	S	S	S	S	S	S	S	S	S	S	S	S												13
JD038EC184	E. coli	S	S	S	S	S	S	S	S	S	S	S	S	S	S	S	S	S	S	S	S												13
JD038EC185	E. coli	S	S	S	S	S	S	S	S	S	S	S	S	S	S	S	S	S	S	S	S												13
JD038EC186	E. coli	S	S	S	S	S	S	S	S	S	S	S	S	S	S	S	S	S	S	S	S												13
JD038EC187	E. coli	S	S	S	S	S	S	S	S	S	S	S	S	S	S	S	S	S	S	S	S												14
JD038EC188	E. coli	S	S	S	S	S	S	S	S	S	S	S	S	S	S	S	S	S	S	S	S												13
JD038EC189	E. coli	R	S	S	S	S	S	S	S	S	S	R	S	S	S	S	S	S	R	S	S												13
JD038EC190	E. coli	S	S	S	S	S	S	S	S	S	S	S	S	S	S	S	S	S	S	S	S												13
JD038EC191	E. coli	S	S	S	S	S	S	S	S	S	S	S	S	S	S	S	S	S	S	S	S												13
JD038EC192	E. coli	S	S	S	S	S	S	S	S	S	S	S	S	S	S	S	S	S	S	S	S												13
JD049EC001	E. coli	S	S	S	S	S	S	S	S	S	S	S	S	S	S	S	S	S	S	S	S												13
JD049EC002	E. coli	S	S	S	S	S	S	S	S	S	S	S	S	S	S	S	S	S	S	S	S												13
JD049EC003	E. coli	S	S	S	S	S	S	S	S	S	S	S	S	S	S	S	S	S	S	S	S												13
JD049EC004	E. coli	S	S	S	S	S	S	S	S	S	S	S	S	S	S	S	S	S	S	S	S												13
JD049EC005	E. coli	S	S	S	S	S	S	S	S	S	S	S	S	S	S	S	S	S	S	S	S												13
JD049EC006	E. coli	S	S	S	S	S	S	S	S	S	S	S	S	S	S	S	S	S	S	S	S												13
JD049EC007	E. coli	S	S	S	S	S	S	S	S	S	S	S	S	S	S	S	S	S	S	S	S												13
JD049EC008	E. coli	S	S	S	S	S	S	S	S	S	S	S	S	S	S	S	S	S	S	S	R												12
JD049EC009	E. coli	S	S	S	S	S	S	S	S	S	S	S	S	S	S	S	S	S	S	S	S												13
JD049EC010	E. coli	S	S	S	S	S	S	S	S	S	S	S	S	S	S	S	S	S	S	S	S												13
JD049EC011	E. coli	S	S	S	S	S	S	S	S	S	S	S	S	S	S	S	S	S	R	R	S												13
JD049EC012	E. coli	S	S	S	S	S	S	S	S	S	S	S	S	S	S	S	S	S	S	R	S												13
JD049EC013	E. coli	S	S	S	S	S	S	S	S	S	S	S	S	S	S	S	S	S	S	S	S												13
JD049EC014	E. coli	S	S	S	S	S	S	S	S	S	S	S	S	S	S	S	S	S	S	S	S												13
JD049EC015	E. coli	S	S	S	S	S	S	S	S	S	S	S	S	S	S	S	S	S	S	S	S												13
JD049EC016	E. coli	R	S	S	S	S	S	S	S	S	S	S	S	S	S	S	S	S	R	S	S												13
JD049EC017	E. coli	R	S	S	S	S	S	S	S	S	S	R	S	S	S	S	S	S	R	R	S												13
JD057EC001	E. coli	S	S	S	S	S	S	S	S	S	S	S	S	S	S	S	S	S	S	S	S												13
JD057EC002	E. coli	S	S	S	S	S	S	S	S	S	S	S	S	S	S	S	S	S	S	S	S												13
JD057EC003	E. coli	S	S	S	S	S	S	S	S	S	S	S	S	S	S	S	S	S	S	S	S												14
JD057EC004	E. coli	S	S	S	S	S	S	S	S	S	S	S	S	S	S	S	S	S	S	S	S												13
JD057EC005	E. coli	S	S	S	S	S	S	S	S	S	S	S	S	S	S	S	S	S	S	S	S												13
JD057EC006	E. coli	S	S	S	S	S	S	S	S	S	S	S	S	S	S	S	S	S	S	S	S												14
JD057EC007	E. coli	S	S	S	S	S	S	S	S	S	S	S	S	S	S	S	S	S	S	S	S												13
JD057EC008	E. coli	S	S	S	S	S	S	S	S	S	S	S	S	S	S	S	S	S	S	S	S												13
JD057EC009	E. coli	S	S	S	S	S	S	S	S	S	S	S	S	S	S	S	S	S	S	S	S												13
JD057EC010	E. coli	S	S	S	S	S	S	S	S	S	S	S	S	S	S	S	S	S	S	S	S												14
JD057EC011	E. coli	S	S	S	S	S	S	S	S	S	S	S	S	S	S	S	S	S	S	S	S												15
JD057EC012	E. coli	S	S	S	S	S	S	S	S	S	S	S	S	S	S	S	S	S	S	S	S												13
JD057EC013	E. coli	S	S	S	S	S	S	S	S	S	S	S	S	S	S	S	S	S	S	S	S												14
JD057EC014	E. coli	S	S	S	S	S	S	S	S	S	S	S	S	S	S	S	S	S	S	S	S												14
JD057EC015	E. coli	S	S	S	S	S	S	S	S	S	S	S	S	S	S	S	S	S	S	S	S												14
JD057EC016	E. coli	S	S	S	S	S	S	S	S	S	S	S	S	S	S	S	S	S	S	S	S												14
JD057EC017	E. coli	S	S	S	S	S	S	S	S	S	S	S	S	S	S	S	S	S	S	S	S												14
JD057EC018	E. coli	S	S	S	S	S	S	S	S	S	S	S	S	S	S	S	S	S	S	S	S												14
JD057EC019	E. coli	S	S	S	S	S	S	S	S	S	S	S	S	S	S	S	S	S	S	S	S												13
JD057EC020	E. coli	S	S	S	S	S	S	S	S	S	S	S	S	S	S	S	S	S	S	S	S												15
JD057EC021	E. coli	S	S	S	S	S	S	S	S	S	S	S	S	S	S	S	S	S	S	S	S												14
JD057EC022	E. coli	S	S	S	S	S	S	S	S	S	S	S	S	S	S	S	S	S	S	S	S												14
JD057EC023	E. coli	S	S	S	S	S	S	S	S	S	S	S	S	S	S	S	S	S	S	S	S												14
JD057EC024	E. coli	S	S	S	S	S	S	S	S	S	S	S	S	S	S	S	S	S	S	S	S												13
JD057EC025	E. coli	S	S	S	S	S	S	S	S	S	S	S	S	S	S	S	S	S	S	S	S												14
JD057EC026	E. coli	S	S	S	S	S	S	S	S	S	S	S	S	S	S	S	S	S	S	S	S												14
JD057EC027	E. coli	S	S	S	S	S	S	S	S	S	S	S	S	S	S	S	S	S	S	S	S												14
JD057EC028	E. coli	S	S	S	S	S	S	S	S	S	S	S	S	S	S	S	S	S	S	S	S												14
JD057EC029	E. coli	S	S	S	S	S	S	S	S	S	S	S	S	S	S	S	S	S	S	S	S												14
JD057EC030	E. coli	S	S	S	S	S	S	S	S	S	S	S	S	S	S	S	S	S	S	S	S												13
JD057EC031	E. coli	S	S	S	S	S	S	R	S	S	S	S	S	S	S	S	S	S	S	S	S												13
JD057EC032	E. coli	S	S	S	S	S	S	S	S	S	S	S	S	S	S	S	S	S	S	S	S												13
JD057EC033	E. coli	S	S	S	S	S	S	S	S	S	S	S	S	S	S	S	S	S	S	S	S												14
JD057EC034	E. coli	S	S	S	S	S	S	S	S	S	S	S	S	S	S	S	S	S	S	S	S												13
JD057EC035	E. coli	S	S	S	S	S	S	S	S	S	S	S	S	S	S	S	S	S	S	S	S												15
JD057EC036	E. coli	S	S	S	S	S	S	S	S	S	S	S	S	S	S	S	S	S	S	S	S												13
JD057EC037	E. coli	S	S	S	S	S	S	S	S	S	S	S	S	S	S	S	S	S	S	S	S												13
JD057EC038	E. coli	S	S	S	S	S	S	S	S	S	S	S	S	S	S	S	S	S	S	S	S												14
JD057EC039	E. coli	R	R	R	S	S	S	S	S	S	S	R	S	S	S	S	S	S	S	S	S												13
JD057EC040	E. coli	R	R	S	S	S	S	S	S	S	S	S	S	S	S	S	S	S	R	S	S												12
JD057EC041	E. coli	S	S	S	S	S	S	S	S	S	S	S	S	S	S	S	S	S	S	S	S												13
JD057EC042	E. coli	S	S	S	S	S	S	S	S	S	S	S	S	S	S	S	S	S	R	S	S												13
JD057EC043	E. coli	S	S	S	S	S	S	S	S	S	S	S	S	S	S	S	S	S	R	S	S												14
JD059EC010	E. coli	R	S	S	S	S	S	S	S	S	S	R	S	S	S	S	S	S	R	R	S												14
JD059EC011	E. coli	S	S	S	S	S	S	S	S	S	S	S	S	S	S	S	S	S	R	S	R												3
JD059EC012	E. coli	S	S	S	S	S	S	S	S	S	S	S	S	S	S	S	S	S	S	S	S												13
JD059EC013	E. coli	S	S	S	S	S	S	S	S	S	S	S	S	S	S	S	S	S	S	S	S												13
JD059EC014	E. coli	S	S	S	S	S	S	S	S	S	S	S	S	S	S	S	S	S	R	S	S												13
JD059EC015	E. coli	S	S	S	S	S	S	S	S	S	S	S	S	S	S	S	S	S	R	S	S												13
JD059EC016	E. coli	R	S	S	S	S	S	S	S	R	R	S	S	S	S	S	S	S	R	R	R												13
JD059EC017	E. coli	R	S	S	S	S	S	S	S	S	S	R	S	S	S	S	S	S	R	R	S												14
JD059EC018	E. coli	R	S	S	S	S	S	S	S	R	R	R	S	S	S	S	S	S	R	R	R												14
JD059EC019	E. coli	S	S	S	S	S	S	S	S	S	S	S	S	S	S	S	S	S	S	S	S												13
JD059EC020	E. coli	S	S	S	S	S	S	S	S	S	S	S	S	S	S	S	S	S	S	S	S												14
JD059EC021	E. coli	S	S	S	S	S	S	S	S	S	S	S	S	S	S	S	S	S	S	S	S												14
JD059EC022	E. coli	S	S	S	S	S	S	S	S	S	S	S	S	S	S	S	S	S	S	S	S												14
JD059EC023	E. coli	S	S	S	S	S	S	S	S	S	S	S	S	S	S	S	S	S	S	S	S												14
JD059EC024	E. coli	S	S	S	S	S	S	S	S	S	S	S	S	S	S	S	S	S	S	S	S												13
JD059EC025	E. coli	S	S	S	S	S	S	S	S	S	S	S	S	S	S	S	S	S	S	S	S												13
JD059EC026	E. coli	S	S	S	S	S	S	S	S	S	S	S	S	S	S	S	S	S	S	S	S												13
JD059EC027	E. coli	S	S	S	S	S	S	S	S	S	S	S	S	S	S	S	S	S	S	S	S												13
JD059EC028	E. coli	R	R	R	R	R	R	S	S	S	S	S	S	S	S	S	R	S	S	S	S												13
JD059EC029	E. coli	S	S	S	S	S	S	S	S	S	S	S	S	S	S	S	S	S	S	S	S												13
JD059EC030	E. coli	S	S	S	S	S	S	S	S	S	S	S	S	S	S	S	S	S	R	S	S												13
JD059EC031	E. coli	S	S	S	S	S	S	S	S	S	S	S	S	S	S	S	S	S	R	S	S												13
JD059EC032	E. coli	S	S	S	S	S	S	S	S	S	S	S	S	S	S	S	S	S	R	S	S												13
JD059EC033	E. coli	R	S	S	S	S	S	S	S	S	S	S	S	S	S	S	S	S	R	S	S												13
JD059EC034	E. coli	S	S	S	S	S	S	S	S	S	S	S	S	S	S	S	S	S	R	S	S												14
JD059EC035	E. coli	S	S	S	S	S	S	S	S	S	S	S	S	S	S	S	S	S	S	S	S												14
JD059EC036	E. coli	S	S	S	S	S	S	S	S	S	S	S	S	S	S	S	S	S	S	S	S												13
JD059EC037	E. coli	R	S	S	S	S	S	S	S	S	S	S	S	S	S	S	S	S	S	S	R												14
JD059EC038	E. coli	S	S	S	S	S	S	S	S	S	S	S	S	S	S	S	S	S	S	S	S												14
JD059EC039	E. coli	S	S	S	S	S	S	S	S	S	S	S	S	S	S	S	S	S	S	S	S												13
JD059EC040	E. coli	S	S	S	S	S	S	S	S	S	S	S	S	S	S	S	S	S	S	S	S												14
JD059EC041	E. coli	S	S	S	S	S	S	S	S	S	S	S	S	S	S	S	S	S	S	S	S												13
JD063EC001	E. coli	R	S	S	S	S	S	S	S	S	S	S	S	S	S	S	S	S	R	S	S												13
JD063EC002	E. coli	S	S	S	S	S	S	S	S	S	S	S	S	S	S	S	S	S	S	S	S												13
JD063EC003	E. coli	S	S	S	S	S	S	S	S	S	S	S	S	S	S	S	S	S	S	S	S												13
JD063EC004	E. coli	S	S	S	S	S	S	S	S	S	S	S	S	S	S	S	S	S	S	S	S												14
JD063EC005	E. coli	S	S	S	S	S	S	S	S	S	S	S	S	S	S	S	S	S	R	S	S												13
JD063EC006	E. coli	R	S	S	S	S	S	S	S	R	R	R	S	S	S	S	S	S	R	R	R												14
JD063EC007	E. coli	S	S	S	S	S	S	S	S	S	S	S	S	S	S	S	S	S	S	S	S												14
JD063EC008	E. coli	S	S	S	S	S	S	S	S	S	S	S	S	S	S	S	S	S	R	S	S												14
JD063EC009	E. coli	S	S	S	S	S	S	S	S	S	S	S	S	S	S	S	S	S	S	S	S												13
JD063EC010	E. coli	S	S	S	S	S	S	S	S	S	S	S	S	S	S	S	S	S	S	S	S												14
JD063EC011	E. coli	S	S	S	S	S	S	S	S	S	S	S	S	S	S	S	S	S	S	S	S												14
JD063EC012	E. coli	R	S	R	R	S	R	S	S	S	S	S	S	S	S	S	S	S	S	S	S												14
JD063EC013	E. coli	S	S	S	S	S	S	S	S	S	S	S	S	S	S	S	S	S	S	S	S												14
JD063EC014	E. coli	S	S	S	S	S	S	S	S	S	S	S	S	S	S	S	S	S	S	S	S												14
JD063EC015	E. coli	S	S	S	S	S	S	S	S	S	S	S	S	S	S	S	S	S	R	S	S												14
JD063EC016	E. coli	S	S	S	S	S	S	S	S	S	S	S	S	S	S	S	S	S	R	S	S												13
JD063EC017	E. coli	S	S	S	S	S	S	S	S	S	S	S	S	S	S	S	S	S	S	S	S												14
JD063EC018	E. coli	S	S	S	S	S	S	S	S	S	S	S	S	S	S	S	S	S	S	S	S												14
JD063EC019	E. coli	S	S	S	S	S	S	S	S	S	S	S	S	S	S	S	S	S	S	S	S												13
JD063EC020	E. coli	S	S	S	S	S	S	S	S	S	S	S	S	S	S	S	S	S	S	S	S												14
JD063EC021	E. coli	R	S	S	S	S	S	S	S	S	S	S	S	S	S	S	S	S	R	S	S												14
JD063EC022	E. coli	S	S	S	S	S	S	S	S	S	S	S	S	S	S	S	S	S	S	S	S												14
JD063EC023	E. coli	S	S	S	S	S	S	S	S	S	S	S	S	S	S	S	S	S	S	S	S												13
JD063EC024	E. coli	S	S	S	S	S	S	S	S	S	S	S	S	S	S	S	S	S	S	S	S												13
JD063EC025	E. coli	S	S	S	S	S	S	S	S	S	S	S	S	S	S	S	S	S	S	S	S												12
JD063EC026	E. coli	R	S	S	S	S	S	S	S	S	S	R	S	S	S	S	S	S	R	S	S												13
JD063EC027	E. coli	S	S	S	S	S	S	S	S	S	S	S	S	S	S	S	S	S	R	S	S												14
JD063EC028	E. coli	S	S	S	S	S	S	S	S	S	S	S	S	S	S	S	S	S	S	S	S												13
JD063EC029	E. coli	S	S	S	S	S	S	S	S	S	S	S	S	S	S	S	S	S	S	S	S												14
JD063EC030	E. coli	S	S	S	S	S	S	S	S	S	S	S	S	S	S	S	S	S	S	S	S												13
JD063EC031	E. coli	S	S	S	S	S	S	S	S	S	S	S	S	S	S	S	S	S	S	S	S												13
JD067EC001	E. coli	R	S	S	S	S	S	S	S	S	S	S	S	S	S	S	S	S	R	S	S												14
JD067EC002	E. coli	S	S	S	S	S	S	S	S	S	S	S	S	S	S	S	S	S	S	S	S												13
JD067EC003	E. coli	R	R	S	S	S	S	S	S	S	S	S	S	S	S	S	S	S	R	S	S												14
JD067EC004	E. coli	S	S	S	S	S	S	S	S	S	S	S	S	S	S	S	S	S	S	S	S												14
JD067EC005	E. coli	S	S	S	S	S	S	S	S	S	S	S	S	S	S	S	S	S	S	S	S												13
JD067EC006	E. coli	S	S	S	S	S	S	S	S	S	S	S	S	S	S	S	S	S	S	S	S												13
JD067EC007	E. coli	S	S	S	S	S	S	S	S	S	S	S	S	S	S	S	S	S	S	S	S												13
JD067EC008	E. coli	R	S	S	S	S	S	S	S	S	S	R	S	S	S	S	S	S	R	S	S												14
JD067EC009	E. coli	S	S	S	S	S	S	S	S	S	S	S	S	S	S	S	S	S	S	S	S												13
JD067EC010	E. coli	S	S	S	S	S	S	S	S	S	S	S	S	S	S	S	S	S	R	S	S												13
JD067EC011	E. coli	S	S	S	S	S	S	S	S	S	S	S	S	S	S	S	S	S	R	S	S												13
JD067EC012	E. coli	R	S	S	S	S	S	S	S	S	S	R	S	S	S	S	S	S	R	S	S												14
JD067EC013	E. coli	S	S	S	S	S	S	S	S	S	S	S	S	S	S	S	S	S	R	S	S												13
JD067EC014	E. coli	S	S	S	S	S	S	S	S	S	S	S	S	S	S	S	S	S	S	S	S												13
JD067EC015	E. coli	S	S	S	S	S	S	S	S	S	S	S	S	S	S	S	S	S	R	R	S												14
JD067EC016	E. coli	S	S	S	S	S	S	S	S	S	S	S	S	S	S	S	S	S	S	S	S												13
JD067EC017	E. coli	S	S	S	S	S	S	S	S	S	S	R	S	S	S	S	S	S	R	S	S												14
JD067EC018	E. coli	R	S	S	S	S	S	S	S	S	S	R	S	S	S	S	S	S	R	S	R												14
JD067EC019	E. coli	S	S	S	S	S	S	S	S	S	S	S	S	S	S	S	S	S	R	S	S												13
JD067EC020	E. coli	S	S	S	S	S	S	S	S	S	S	S	S	S	S	S	S	S	S	S	S												14
JD067EC021	E. coli	S	S	S	S	S	S	S	S	S	S	S	S	S	S	S	S	S	S	S	S												14
JD067EC022	E. coli	S	S	S	S	S	S	S	S	S	S	S	S	S	S	S	S	S	R	S	S												14
JD067EC023	E. coli	S	S	S	S	S	S	S	S	S	S	S	S	S	S	S	S	S	S	S	S												14
JD067EC024	E. coli	S	S	S	S	S	S	S	S	S	S	S	S	S	S	S	S	S	S	S	S												13
JD067EC025	E. coli	R	S	S	S	S	S	S	S	S	S	S	S	S	S	S	S	S	R	R	S												13
JD068EC001	E. coli	S	S	S	S	S	S	S	S	S	S	S	S	S	S	S	S	S	S	S	S												12
JD068EC002	E. coli	S	S	S	S	S	S	S	S	S	S	S	S	S	S	S	S	S	S	S	S												13
JD068EC003	E. coli	S	S	S	S	S	S	S	S	S	S	S	S	S	S	S	S	S	S	S	S												13
JD068EC004	E. coli	S	S	S	S	S	S	S	S	S	S	S	S	S	S	S	S	S	S	S	S												11
JD068EC005	E. coli	R	S	S	S	S	S	S	S	S	S	S	S	S	S	S	S	S	S	S	S												12
JD068EC006	E. coli	S	S	S	S	S	S	S	S	S	S	S	S	S	S	S	S	S	S	S	S												13
JD068EC007	E. coli	S	S	S	S	S	S	S	S	S	S	S	S	S	S	S	S	S	R	S	S												0
JD068EC008	E. coli	S	S	S	S	S	S	S	S	S	S	S	S	S	S	S	S	S	S	S	S												11
JD068EC009	E. coli	S	S	S	S	S	S	S	S	S	S	S	S	S	S	S	S	S	S	S	S												12
JD068EC010	E. coli	S	S	S	S	S	S	S	S	S	S	S	S	S	S	S	S	S	S	S	S												12
JD068EC011	E. coli	S	S	S	S	S	S	S	S	S	S	R	S	S	S	S	S	S	R	R	S												12
JD068EC012	E. coli	S	S	S	S	S	S	S	S	S	S	S	S	S	S	S	S	S	S	S	S												12
JD068EC013	E. coli	R	S	S	S	S	S	S	S	S	S	S	S	S	S	S	S	S	S	S	S												12
JD068EC014	E. coli	S	S	S	S	S	S	S	S	R	R	R	S	S	S	S	S	S	R	S	R												12
JD068EC015	E. coli	S	S	S	S	S	S	S	S	R	S	S	S	S	S	S	S	S	S	S	R												11
JD068EC016	E. coli	S	S	S	S	S	S	S	S	S	S	S	S	S	S	S	S	S	S	S	S												11
JD068EC017	E. coli	S	S	S	S	S	S	S	S	S	S	S	S	S	S	S	S	S	S	S	S												12
JD068EC018	E. coli	S	S	S	S	S	S	S	S	S	S	S	S	S	S	S	S	S	S	S	S												11
JD068EC019	E. coli	S	S	S	S	S	S	S	S	S	S	S	S	S	S	S	S	S	S	S	S												11
JD068EC020	E. coli	R	S	S	S	S	S	S	S	S	S	R	S	S	S	S	S	S	R	S	R												13
JD068EC021	E. coli	S	S	S	S	S	S	S	S	S	S	S	S	S	S	S	S	S	S	S	S												12
JD068EC022	E. coli	R	R	R	S	R	S	S	S	S	S	S	S	S	S	S	S	S	S	S	S												11
JD068EC023	E. coli	S	S	S	S	S	S	S	S	S	S	S	S	S	S	S	S	S	S	S	S												12
JD068EC024	E. coli	S	S	S	S	S	S	S	S	S	S	S	S	S	S	S	S	S	S	S	S												12
JD068EC025	E. coli	S	S	S	S	S	S	S	S	S	S	S	S	S	S	S	S	S	S	S	S												11
JD068EC026	E. coli	S	S	S	S	S	S	S	S	S	S	S	S	S	S	S	S	S	S	S	S												12
JD068EC027	E. coli	R	S	S	S	S	S	S	S	S	S	S	S	S	S	S	S	S	R	S	S												12
JD068EC028	E. coli	R	S	S	S	S	S	S	S	S	S	S	S	S	S	S	S	S	R	S	S												12
JD068EC030	E. coli	S	S	S	S	S	S	S	S	S	S	S	S	S	S	S	S	S	S	S	S												11
JD068EC031	E. coli	S	S	S	S	S	S	S	S	S	S	S	S	S	S	S	S	S	S	S	S												12
JD068EC032	E. coli	R	S	S	S	S	S	S	S	S	S	S	S	S	S	S	S	S	R	S	S												13
JD068EC033	E. coli	S	S	S	S	S	S	S	S	S	S	S	S	S	S	S	S	S	R	S	S												14
JD068EC034	E. coli	S	S	S	S	S	S	S	S	S	S	S	S	S	S	S	S	S	S	S	S												14
JD068EC035	E. coli	S	S	S	S	S	S	S	S	S	S	S	S	S	S	S	S	S	S	S	S												14
JD068EC036	E. coli	R	R	S	S	S	S	S	S	S	S	S	S	S	S	S	S	S	R	R	S												13
JD068EC037	E. coli	S	S	S	S	S	S	S	S	S	S	S	S	S	S	S	S	S	S	S	S												13
JD068EC038	E. coli	S	S	S	S	S	S	S	S	S	S	S	S	S	S	S	S	S	S	S	R												15
JD068EC039	E. coli	S	S	S	S	S	S	S	S	S	S	S	S	S	S	S	S	S	S	S	S												14
JD068EC040	E. coli	R	R	S	S	S	S	S	S	S	S	R	S	S	S	S	S	S	R	S	S												13
JD068EC041	E. coli	S	S	S	S	S	S	S	S	S	S	S	S	S	S	S	S	S	S	S	S												14
JD068EC042	E. coli	S	S	S	S	S	S	S	S	S	S	S	S	S	S	S	S	S	R	S	S												13
JD068EC043	E. coli	S	S	S	S	S	S	S	S	S	S	S	S	S	S	S	S	S	R	S	S												13
JD068EC044	E. coli	S	S	S	S	S	S	S	S	S	S	S	S	S	S	S	S	S	S	S	S												14
JD068EC045	E. coli	S	S	S	S	S	S	S	S	S	S	S	S	S	S	S	S	S	R	S	S												13
JD068EC046	E. coli	S	S	S	S	S	S	S	S	S	S	S	S	S	S	S	S	S	S	S	S												13
JD068EC047	E. coli	R	R	S	S	S	S	S	S	S	S	S	S	S	S	S	S	S	R	S	R												12
JD068EC048	E. coli	S	S	S	S	S	S	S	S	S	S	S	S	S	S	S	S	S	S	S	S												14
JD068EC049	E. coli	S	S	S	S	S	S	S	S	S	S	S	S	S	S	S	S	S	S	S	S												13
JD068EC050	E. coli	R	R	S	S	S	S	S	S	S	S	S	S	S	S	S	S	S	R	S	S												13
JD068EC051	E. coli	S	S	S	S	S	S	S	S	S	S	S	S	S	S	S	S	S	S	S	S												13
JD068EC052	E. coli	S	S	S	S	S	S	S	S	S	S	S	S	S	S	S	S	S	S	S	S												13
JD068EC054	E. coli	S	S	S	S	S	S	S	S	S	S	S	S	S	S	S	S	S	S	S	S												13
																																	13
