# Supplementary material for: Enterobacteriaceae Isolated from the River Danube: Antibiotic Resistances, with a Focus on the Presence of ESBL and Carbapenemases
Source: PLoS One. 2016 Nov 3;11(11):e0165820. doi: 10.1371/journal.pone.0165820 (PMC5094594; doi:10.1371/journal.pone.0165820)
Supplement: S2 Table — (XLSX) [file pone.0165820.s002.xlsx]

## Sheet: Tabelle1
Keim-Nr	Spezies	AM	AMC	TZP	CN	CXM	FOX	CTX	CAZ	FEP	MEM	IPM	NA	MXF	CIP	GM	AN	TGC	TE	SXT	C	CL												CLSI	MEM E-Test	IPM E-Test	AN E-Test	CL E-Test	Rosco-Test	TEM	SHV	CTX-M-1	CTX-M-2	CTX-M-9
JDS002KL001	Klebsiella pneumoniae	S	S	S	S	S	S	S	S	S	S	S	S	S	S	S	S	S	S	S	S	S
JDS002KL002	Klebsiella pneumoniae	S	S	S	S	S	S	S	S	S	S	S	S	S	S	S	S	S	S	S	S	S
JDS002KL003	Klebsiella pneumoniae	R	R	S	S	S	S	S	S	S	S	S	S	S	S	S	S	S	S	S	S	S
JDS002KL004	Klebsiella pneumoniae	R	S	S	S	S	S	S	S	S	S	S	S	S	S	S	S	S	S	S	S	S
JDS002KL005	Klebsiella pneumoniae	R	S	S	S	S	S	S	S	S	S	S	S	S	S	S	S	S	S	S	S	S
JDS002KL006	Klebsiella pneumoniae	R	S	S	S	S	S	S	S	S	S	S	S	S	S	S	S	S	S	S	S	S
JDS002KL007	Klebsiella pneumoniae	R	S	S	S	S	S	S	S	S	S	S	S	S	S	S	S	S	S	S	S	S
JDS002KL008	Klebsiella oxytoca	R	S	S	S	S	S	S	S	S	S	S	S	S	S	S	S	S	S	S	S	S
JDS002KL009	Klebsiella oxytoca	S	S	S	S	S	S	S	S	S	S	S	S	S	S	S	S	S	S	S	S	S
JDS002KL010	Klebsiella oxytoca	R	S	S	S	S	S	S	S	S	S	S	S	S	S	S	S	S	S	S	S	S
JDS002KL011	Klebsiella pneumoniae	R	R	S	S	S	S	S	S	S	S	S	S	S	S	S	S	S	S	S	S	S
JDS002KL012	Klebsiella pneumoniae	R	R	S	S	S	S	S	S	S	S	S	S	S	S	S	S	S	S	S	S	S
JDS002KL013	Klebsiella oxytoca	S	S	S	S	S	S	S	S	S	S	S	S	S	S	S	S	S	S	S	S	S
JDS002KL014	Klebsiella oxytoca	R	S	S	S	S	S	S	S	S	S	S	S	S	S	S	S	S	S	S	S	S
JDS002KL015	Klebsiella pneumoniae	R	S	S	S	S	S	S	S	S	S	S	S	S	S	S	S	S	S	S	S	S
JDS002KL016	Klebsiella oxytoca	R	S	S	S	S	S	S	S	S	S	S	S	S	S	S	S	S	S	S	S	S
JDS002KL017	Klebsiella pneumoniae	R	S	S	S	S	S	S	S	S	S	S	S	S	S	S	S	S	S	S	S	S
JDS002KL018	Klebsiella pneumoniae	R	S	S	S	S	S	S	S	S	S	S	S	S	S	S	S	S	S	S	S	S
JDS002KL019	Klebsiella oxytoca	R	R	S	S	S	S	S	S	S	S	S	S	S	S	S	S	S	S	S	S	S
JDS002KL020	Klebsiella oxytoca	S	S	S	S	S	S	S	S	S	S	S	S	S	S	S	S	S	S	S	S	S
JDS002KL021	Klebsiella oxytoca	S	S	S	S	S	S	S	S	S	S	S	S	S	S	S	S	S	S	S	S	S
JDS002KL022	Klebsiella oxytoca	S	S	S	S	S	S	S	S	S	S	S	S	S	S	S	S	S	S	S	S	S
JDS002KL023	Klebsiella oxytoca	R	S	S	S	S	S	S	S	S	S	S	S	S	S	S	S	S	S	S	S	S
JDS002KL024	Klebsiella oxytoca	S	S	S	S	S	S	S	S	S	S	S	S	S	S	S	S	S	S	S	S	S
JDS002KL025	Klebsiella oxytoca	S	S	S	S	S	S	S	S	S	S	S	S	S	S	S	S	S	S	S	S	S
JDS002KL026	Klebsiella oxytoca	S	S	S	S	S	S	S	S	S	S	S	S	S	S	S	S	S	S	S	S	S
JDS002KL027	Klebsiella pneumoniae	R	R	R	R	R	S	R	R	R	S	S	R	R	R	R	S	S	S	R	S	S												positiv
JDS003KL001	Klebsiella pneumoniae	S	S	S	S	S	S	S	S	S	S	S	S	S	S	S	S	S	S	S	S	S
JDS003KL002	Klebsiella oxytoca	R	S	S	S	S	S	S	S	S	S	S	S	S	S	S	S	S	S	S	S	R																16
JDS003KL003	Klebsiella oxytoca	S	S	S	S	S	S	S	S	S	S	S	S	S	S	S	S	S	S	S	S	S
JDS003KL004	Klebsiella pneumoniae	R	S	S	S	S	S	S	S	S	S	S	S	S	S	S	S	S	S	S	S	S
JDS008KL001	Klebsiella pneumoniae	S	S	S	S	S	S	S	S	S	S	S	S	S	S	S	S	S	S	S	S	S
JDS010KL001	Klebsiella oxytoca	S	S	S	S	S	S	S	S	S	S	S	S	S	S	S	S	S	S	S	S	S
JDS010KL002	Klebsiella pneumoniae	S	S	S	S	S	S	S	S	S	S	S	S	S	S	S	S	S	S	S	S	S
JDS010KL003	Klebsiella pneumoniae	S	S	S	S	S	S	S	S	S	S	S	S	S	S	S	S	S	S	S	S	S
JDS010KL004	Klebsiella pneumoniae	R	S	S	S	S	S	S	S	S	S	S	S	S	S	S	S	S	S	S	S	S
JDS022KL001	Klebsiella pneumoniae	R	S	S	S	S	S	S	S	S	S	S	S	S	S	S	S	S	S	S	S	S
JDS022KL002	Klebsiella pneumoniae	S	S	S	S	S	S	S	S	S	S	S	S	S	S	S	S	S	S	S	S	S
JDS022KL003	Klebsiella pneumoniae	S	S	S	S	S	S	S	S	S	S	S	S	S	S	S	S	S	S	S	S	S
JDS022KL004	Klebsiella pneumoniae	S	S	S	S	S	S	S	S	S	S	S	S	S	S	S	S	S	S	S	S	S
JDS022KL005	Klebsiella pneumoniae	S	S	S	S	S	S	S	S	S	S	S	S	S	S	S	S	S	S	S	S	S
JDS022KL006	Klebsiella pneumoniae	R	S	S	S	S	S	S	S	S	S	S	S	S	S	S	S	S	S	S	S	S
JDS022KL010	Klebsiella pneumoniae	R	S	S	S	S	S	S	S	S	S	S	S	S	S	S	S	S	S	S	S	S
JDS022KL011	Klebsiella pneumoniae	S	S	S	S	S	S	S	S	S	S	S	S	S	S	S	S	S	S	S	S	S
JDS022KL012	Klebsiella pneumoniae	R	S	S	S	S	S	S	S	S	S	S	S	S	S	S	S	S	S	S	S	S
JDS022KL013	Klebsiella pneumoniae	R	R	S	R	S	R	S	S	S	S	S	S	S	S	S	S	S	R	S	R	S
JDS022KL014	Klebsiella pneumoniae	R	S	S	S	S	S	S	S	S	S	S	S	S	S	S	S	S	S	S	S	S
JDS022KL015	Klebsiella pneumoniae	R	S	S	S	S	S	S	S	S	S	S	S	S	S	S	S	S	S	S	S	S
JDS022KL016	Klebsiella pneumoniae	S	S	S	S	S	S	S	S	S	S	S	S	S	S	S	S	S	S	S	S	S
JDS022KL017	Klebsiella pneumoniae	R	S	S	S	S	S	S	S	S	S	S	S	S	S	S	S	S	S	S	S	S
JDS022KL018	Klebsiella pneumoniae	R	S	S	S	S	S	S	S	S	S	S	S	S	S	S	S	S	S	S	S	S
JDS022KL019	Klebsiella pneumoniae	R	S	S	S	S	S	S	S	S	S	S	S	S	S	S	S	S	S	S	S	S
JDS022KL020	Klebsiella pneumoniae	R	S	S	S	S	S	S	S	S	S	S	S	S	S	S	S	S	S	S	S	S
JDS022KL021	Klebsiella pneumoniae	R	S	S	S	S	S	S	S	S	S	S	S	S	S	S	S	S	S	S	S	S
JDS022KL022	Klebsiella pneumoniae	S	S	S	S	S	S	S	S	S	S	S	S	S	S	S	S	S	S	S	S	S
JDS022KL023	Klebsiella pneumoniae	R	S	S	S	S	S	S	S	S	S	S	S	S	S	S	S	S	S	S	S	S
JDS022KL024	Klebsiella pneumoniae	R	S	S	S	S	S	S	S	S	S	S	S	S	S	S	S	S	S	S	S	S
JDS022KL025	Klebsiella pneumoniae	R	S	S	S	S	S	S	S	S	S	S	S	S	S	S	S	S	S	S	S	S
JDS022KL026	Klebsiella pneumoniae	R	R	S	R	S	R	S	S	S	S	S	R	S	S	S	S	S	R	R	R	S
JDS022KL027	Klebsiella pneumoniae	R	S	S	S	S	S	S	S	S	S	S	S	S	S	S	S	S	S	S	S	S
JDS022KL028	Klebsiella pneumoniae	R	S	S	S	S	S	S	S	S	S	S	S	S	S	S	S	S	S	S	S	S
JDS022KL030	Klebsiella pneumoniae	R	S	S	S	S	S	S	S	S	S	S	S	S	S	S	S	S	S	S	S	S
JDS022KL031	Klebsiella pneumoniae	R	S	S	S	S	S	S	S	S	S	S	S	S	S	S	S	S	S	S	S	S
JDS022KL032	Klebsiella pneumoniae	S	S	S	S	S	S	S	S	S	S	S	S	S	S	S	S	S	S	S	S	S
JDS022KL033	Klebsiella pneumoniae	R	S	S	S	S	S	S	S	S	S	S	S	S	S	S	S	S	S	S	S	S
JDS022KL034	Klebsiella pneumoniae	R	S	S	S	S	S	S	S	S	S	S	S	S	S	S	S	S	S	S	S	S
JDS022KL035	Klebsiella pneumoniae	R	S	S	S	S	S	S	S	S	S	S	S	S	S	S	S	S	R	S	S	S
JDS022KL036	Klebsiella pneumoniae	R	S	S	S	S	S	S	S	S	S	S	S	S	S	S	S	S	S	S	S	S
JDS022KL037	Klebsiella pneumoniae	R	S	S	S	S	S	S	S	S	S	S	S	S	S	S	S	S	S	S	S	S
JDS022KL038	Klebsiella pneumoniae	S	S	S	S	S	S	S	S	S	S	S	S	S	S	S	S	S	S	S	S	S
JDS022KL039	Klebsiella pneumoniae	R	S	S	S	S	S	S	S	S	S	S	S	S	S	S	S	S	S	S	S	S
JDS022KL040	Klebsiella pneumoniae	R	S	S	S	S	S	S	S	S	S	S	S	S	S	S	S	S	S	S	S	S
JDS022KL041	Klebsiella pneumoniae	R	R	S	R	S	R	S	S	S	S	S	S	S	S	S	S	S	S	S	S	S
JDS022KL042	Klebsiella pneumoniae	R	S	S	S	S	S	S	S	S	S	S	S	S	S	S	S	S	S	S	S	S
JDS022KL043	Klebsiella pneumoniae	R	S	S	S	S	S	S	S	S	S	S	S	S	S	S	S	S	S	S	S	S
JDS022KL044	Klebsiella pneumoniae	R	S	S	S	S	S	S	S	S	S	S	S	S	S	S	S	S	S	S	S	S
JDS022KL045	Klebsiella pneumoniae	R	S	S	S	S	S	S	S	S	S	S	S	S	S	S	S	S	S	S	S	S
JDS022KL046	Klebsiella pneumoniae	S	S	S	S	S	S	S	S	S	S	S	S	S	S	S	S	S	R	S	S	S
JDS022KL047	Klebsiella pneumoniae	S	S	S	S	S	S	S	S	S	S	S	S	S	S	S	S	S	S	S	S	S
JDS022KL048	Klebsiella pneumoniae	R	S	S	S	S	S	S	S	S	S	S	S	S	S	S	S	S	S	S	S	S
JDS022KL049	Klebsiella pneumoniae	S	S	S	S	S	S	S	S	S	S	S	S	S	S	S	S	S	S	S	S	S
JDS022KL050	Klebsiella pneumoniae	S	S	S	S	S	S	S	S	S	S	S	S	S	S	S	S	S	S	S	S	S
JDS022KL051	Klebsiella pneumoniae	R	S	S	S	S	S	S	S	S	S	S	S	S	S	S	S	S	S	S	S	S
JDS022KL052	Klebsiella pneumoniae	R	S	S	S	S	S	S	S	S	S	S	S	S	S	S	S	S	S	S	S	S
JDS022KL053	Klebsiella pneumoniae	S	S	S	S	S	S	S	S	S	S	S	S	S	S	S	S	S	S	S	S	S
JDS022KL054	Klebsiella pneumoniae	R	S	S	S	S	S	S	S	S	S	S	S	S	S	S	S	S	S	S	R	S
JDS022KL055	Klebsiella pneumoniae	R	S	S	S	S	S	S	S	S	S	S	S	S	S	S	S	S	S	S	S	S
JDS022KL056	Klebsiella pneumoniae	R	S	S	S	S	S	S	S	S	S	S	S	S	S	S	S	S	S	S	S	S
JDS022KL057	Klebsiella pneumoniae	R	S	S	S	S	S	S	S	S	S	S	S	S	S	S	S	S	S	S	S	S
JDS022KL058	Klebsiella pneumoniae	R	S	S	S	S	S	S	S	S	S	S	S	S	S	S	S	S	R	R	S	S
JDS022KL059	Klebsiella oxytoca	R	S	S	S	S	S	S	S	S	S	S	S	S	S	S	S	S	S	S	S	S
JDS022KL060	Klebsiella pneumoniae	R	S	S	S	S	S	S	S	S	S	S	S	S	S	S	S	S	S	S	S	S
JDS022KL061	Klebsiella pneumoniae	R	S	S	S	S	S	S	S	S	S	S	S	S	S	S	S	S	S	S	S	S
JDS022KL062	Klebsiella pneumoniae	R	S	S	S	S	S	S	S	S	S	S	S	S	S	S	S	S	S	S	S	S
JDS022KL063	Klebsiella pneumoniae	R	S	S	S	S	S	S	S	S	S	S	S	S	S	S	S	S	S	S	S	S
JDS022KL064	Klebsiella pneumoniae	S	S	S	S	S	S	S	S	S	S	S	S	S	S	S	S	S	S	S	S	S
JDS022KL065	Klebsiella pneumoniae	R	S	S	S	S	S	S	S	S	S	S	S	S	S	S	S	S	S	S	S	S
JDS022KL066	Klebsiella pneumoniae	R	R	S	R	R	R	R	S	S	S	S	S	S	S	S	S	S	S	S	R	S												negativ
JDS022KL067	Klebsiella pneumoniae	S	S	S	S	S	S	S	S	S	S	S	S	S	S	S	S	S	S	S	S	S
JDS022KL068	Klebsiella pneumoniae	R	S	S	S	S	S	S	S	S	S	S	S	S	S	S	S	S	S	S	S	S
JDS022KL069	Klebsiella pneumoniae	S	S	S	S	S	S	S	S	S	S	S	S	S	S	S	S	S	S	S	S	S
JDS022KL070	Klebsiella pneumoniae	R	S	S	S	S	S	S	S	S	S	S	S	S	S	S	S	S	S	S	S	S
JDS022KL071	Klebsiella pneumoniae	R	S	S	S	S	S	S	S	S	S	S	S	S	S	S	S	S	S	S	S	S
JDS022KL072	Klebsiella pneumoniae	R	R	S	R	S	R	S	S	S	S	S	S	S	S	S	S	S	S	S	S	S
JDS022KL073	Klebsiella pneumoniae	R	S	S	S	S	S	S	S	S	S	S	S	S	S	S	S	S	S	S	S	S
JDS022KL074	Klebsiella pneumoniae	R	S	S	S	S	S	S	S	S	S	S	S	S	S	S	S	S	S	S	S	S
JDS022KL075	Klebsiella pneumoniae	R	S	S	S	S	S	S	S	S	S	S	S	S	S	S	S	S	S	S	S	S
JDS022KL076	Klebsiella pneumoniae	R	S	S	S	S	S	S	S	S	S	S	S	S	S	S	S	S	R	S	S	S
JDS022KL077	Klebsiella pneumoniae	R	S	S	S	S	S	S	S	S	S	S	S	S	S	S	S	S	S	S	S	S
JDS022KL078	Klebsiella pneumoniae	R	S	S	S	S	S	S	S	S	S	S	S	S	S	S	S	S	S	S	S	S
JDS022KL079	Klebsiella pneumoniae	R	R	S	R	S	R	S	S	S	S	S	S	S	S	S	S	S	S	S	R	S
JDS022KL080	Klebsiella pneumoniae	R	S	S	S	S	S	S	S	S	S	S	S	S	S	S	S	S	S	S	S	S
JDS022KL081	Klebsiella pneumoniae	R	S	S	S	S	S	S	S	S	S	S	S	S	S	S	S	S	S	S	S	S
JDS022KL082	Klebsiella pneumoniae	R	S	S	S	S	S	S	S	S	S	S	S	S	S	S	S	S	S	S	S	S
JDS022KL083	Klebsiella pneumoniae	R	S	S	S	S	S	S	S	S	S	S	S	S	S	S	S	S	S	S	S	S
JDS022KL084	Klebsiella pneumoniae	R	R	S	S	S	R	S	S	S	S	S	S	S	S	S	S	S	S	S	R	S
JDS022KL085	Klebsiella pneumoniae	R	S	S	S	S	S	S	S	S	S	S	S	S	S	S	S	S	S	S	S	S
JDS022KL086	Klebsiella pneumoniae	R	S	S	S	S	S	S	S	S	S	S	S	S	S	S	S	S	S	S	S	S
JDS022KL087	Klebsiella pneumoniae	R	S	S	S	S	R	S	S	S	S	S	R	R	S	R	S	S	R	R	S	S
JDS022KL088	Klebsiella pneumoniae	R	S	S	S	S	S	S	S	S	S	S	S	S	S	S	S	S	S	S	S	S
JDS022KL089	Klebsiella pneumoniae	R	S	S	S	S	S	S	S	S	S	S	S	S	S	S	S	S	S	S	S	S
JDS022KL090	Klebsiella pneumoniae	R	S	S	S	S	S	S	S	S	S	S	S	S	S	S	S	S	S	S	S	S
JDS022KL091	Klebsiella pneumoniae	R	S	S	S	S	S	S	S	S	S	S	S	S	S	S	S	S	S	S	S	S
JDS022KL092	Klebsiella pneumoniae	S	S	S	S	S	S	S	S	S	S	S	S	S	S	S	S	S	S	S	S	S
JDS022KL093	Klebsiella pneumoniae	S	S	S	S	S	S	S	S	S	S	S	S	S	S	S	S	S	S	S	S	S
JDS022KL094	Klebsiella pneumoniae	S	S	S	S	S	S	S	S	S	S	S	S	S	S	S	S	S	S	S	S	S
JDS022KL095	Klebsiella pneumoniae	R	S	S	S	S	S	S	S	S	S	S	S	S	S	S	S	S	S	S	S	S
JDS022KL096	Klebsiella pneumoniae	R	S	S	S	S	S	S	S	S	S	S	S	S	S	S	S	S	S	S	S	S
JDS022KL097	Klebsiella pneumoniae	S	S	S	S	S	S	S	S	S	S	S	S	S	S	S	S	S	S	S	S	S
JDS022KL098	Klebsiella pneumoniae	R	S	S	S	S	S	S	S	S	S	S	S	S	S	S	S	S	S	S	S	S
JDS022KL099	Klebsiella pneumoniae	R	S	S	S	S	S	S	S	S	S	S	S	S	S	S	S	S	S	S	S	S
JDS022KL100	Klebsiella pneumoniae	R	S	S	S	S	S	S	S	S	S	S	S	S	S	S	S	S	R	S	S	S
JDS022KL101	Klebsiella pneumoniae	R	S	S	S	S	S	S	S	S	S	S	R	S	S	S	S	S	R	S	S	S
JDS022KL102	Klebsiella pneumoniae	R	S	S	S	S	S	S	S	S	S	S	S	S	S	S	S	S	S	S	S	S
JDS022KL103	Klebsiella pneumoniae	S	S	S	S	S	S	S	S	S	S	S	S	S	S	S	S	S	S	S	S	S
JDS022KL104	Klebsiella pneumoniae	R	S	S	S	S	S	S	S	S	S	S	R	S	S	S	S	S	S	S	S	S
JDS028KL001	Klebsiella pneumoniae	R	S	S	S	S	S	S	S	S	S	S	S	S	S	S	S	S	S	S	S	S
JDS028KL002	Klebsiella oxytoca	S	S	S	S	S	S	S	S	S	S	S	S	S	S	S	S	S	S	S	S	S
JDS028KL003	Klebsiella oxytoca	S	S	S	S	S	S	S	S	S	S	S	S	S	S	S	S	S	S	S	S	S
JDS028KL004	Klebsiella oxytoca	R	S	S	S	S	S	S	S	S	S	S	S	S	S	S	S	S	S	S	S	S
JDS028KL005	Klebsiella pneumoniae	R	S	S	S	S	S	S	S	S	S	S	S	S	S	S	S	S	S	S	S	S
JDS028KL006	Klebsiella oxytoca	S	S	S	S	S	S	S	S	S	S	S	S	S	S	S	S	S	S	S	S	S
JDS028KL007	Klebsiella oxytoca	S	S	S	S	S	S	S	S	S	S	S	S	S	S	S	S	S	S	S	S	S
JDS028KL008	Klebsiella pneumoniae	R	S	S	S	S	S	S	S	S	S	S	S	S	S	S	S	S	S	S	S	S
JDS028KL009	Klebsiella pneumoniae	R	S	S	S	S	S	S	S	S	S	S	S	S	S	S	S	S	S	S	S	S
JDS028KL010	Klebsiella pneumoniae	R	S	S	S	S	S	S	S	S	S	S	S	S	S	S	S	S	S	S	S	S
JDS028KL011	Klebsiella oxytoca	R	S	S	S	S	S	S	S	S	S	S	S	S	S	S	S	S	S	S	S	S
JDS028KL012	Klebsiella oxytoca	S	S	S	S	S	S	S	S	S	S	S	S	S	S	S	S	S	S	S	S	S
JDS028KL013	Klebsiella oxytoca	S	S	S	S	S	S	S	S	S	S	S	S	S	S	S	S	S	S	S	S	R
JDS036KL001	Klebsiella pneumoniae	R	S	S	S	S	S	S	S	S	S	S	S	S	S	S	S	S	S	S	S	S
JDS036KL002	Klebsiella pneumoniae	S	S	S	S	S	S	S	S	S	S	S	S	S	S	S	S	S	S	S	S	S
JDS036KL003	Klebsiella pneumoniae	R	S	S	S	S	S	S	S	S	S	S	S	S	S	S	S	S	S	S	S	S
JDS036KL004	Klebsiella oxytoca	R	S	S	S	S	S	S	S	S	S	S	S	S	S	S	S	S	S	S	S	S
JDS036KL005	Klebsiella pneumoniae	R	S	S	S	S	S	S	S	S	S	S	S	S	S	S	S	S	S	S	S	S
JDS036KL006	Klebsiella pneumoniae	S	S	S	S	S	S	S	S	S	S	S	S	S	S	S	S	S	S	S	S	S
JDS036KL007	Klebsiella pneumoniae	S	S	S	S	S	S	S	S	S	S	S	S	S	S	S	S	S	S	S	S	S
JDS036KL008	Klebsiella pneumoniae	R	S	S	S	S	S	S	S	S	S	S	S	S	S	S	S	S	S	S	S	S
JDS036KL009	Klebsiella pneumoniae	R	S	S	S	S	S	S	S	S	S	S	S	S	S	S	S	S	S	S	S	S
JDS036KL010	Klebsiella oxytoca	S	S	S	S	S	S	S	S	S	S	S	S	S	S	S	S	S	S	S	S	S
JDS036KL011	Klebsiella oxytoca	R	S	S	S	S	S	S	S	S	S	S	S	S	S	S	S	S	S	S	S	S
JDS036KL012	Klebsiella oxytoca	S	S	S	S	S	S	S	S	S	S	S	S	S	S	S	S	S	S	S	S	S
JDS036KL013	Klebsiella oxytoca	S	S	S	S	S	S	S	S	S	S	S	S	S	S	S	S	S	S	S	S	S
JDS036KL014	Klebsiella pneumoniae	R	S	S	S	S	S	S	S	S	S	S	S	S	S	S	S	S	S	S	S	S
JDS036KL015	Klebsiella pneumoniae	R	S	S	S	S	S	S	S	S	S	S	S	S	S	S	S	S	S	S	S	S
JDS036KL016	Klebsiella oxytoca	R	S	S	S	S	S	S	S	S	S	S	S	S	S	S	S	S	S	S	S	S
JDS036KL017	Klebsiella pneumoniae	R	S	S	S	S	S	S	S	S	S	S	S	S	S	S	S	S	S	S	S	S
JDS036KL018	Klebsiella oxytoca	R	S	S	S	S	S	S	S	S	S	S	S	S	S	S	S	S	S	S	S	S
JDS036KL019	Klebsiella oxytoca	S	S	S	S	S	S	S	S	S	S	S	S	S	S	S	S	S	S	S	S	S
JDS036KL020	Klebsiella oxytoca	S	S	S	S	S	S	S	S	S	S	S	S	S	S	S	S	S	S	S	S	S
JDS036KL021	Klebsiella pneumoniae	S	S	S	S	S	S	S	S	S	S	S	S	S	S	S	S	S	S	S	S	S
JDS036KL022	Klebsiella pneumoniae	R	S	S	S	S	S	S	S	S	S	S	S	S	S	S	S	S	S	S	S	S
JDS036KL023	Klebsiella oxytoca	R	S	S	S	S	S	S	S	S	S	S	S	S	S	S	S	S	S	S	S	S
JDS036KL024	Klebsiella oxytoca	R	S	S	S	S	S	S	S	S	S	S	R	S	S	S	S	S	S	S	S	S
JDS036KL025	Klebsiella oxytoca	S	S	S	S	S	S	S	S	S	S	S	S	S	S	S	S	S	S	S	S	S
JDS036KL026	Klebsiella pneumoniae	S	S	S	S	S	S	S	S	S	S	S	S	S	S	S	S	S	S	S	S	S
JDS036KL027	Klebsiella oxytoca	S	S	S	S	S	S	S	S	S	S	S	S	S	S	S	S	S	S	S	S	S
JDS036KL028	Klebsiella oxytoca	R	S	S	S	S	S	S	S	S	S	S	S	S	S	S	S	S	S	S	S	S
JDS036KL029	Klebsiella oxytoca	S	S	S	S	S	S	S	S	S	S	S	S	S	S	S	S	S	S	S	S	S
JDS036KL030	Klebsiella oxytoca	S	S	S	S	S	S	S	S	S	S	S	S	S	S	S	S	S	S	S	S	S
JDS038KL001	Klebsiella pneumoniae	R	S	S	S	S	S	S	S	S	S	S	S	S	S	S	S	S	S	S	S	S
JDS038KL002	Klebsiella oxytoca	R	S	S	S	S	S	S	S	S	S	S	S	S	S	S	S	S	S	S	S	S
JDS038KL003	Klebsiella pneumoniae	R	S	S	S	S	S	S	S	S	S	S	S	S	S	S	S	S	S	S	S	S
JDS038KL004	Klebsiella pneumoniae	R	S	S	S	S	S	S	S	S	S	S	S	S	S	S	S	S	S	S	S	S
JDS038KL005	Klebsiella pneumoniae	R	S	S	S	S	S	S	S	S	S	S	S	S	S	S	S	S	S	S	S	S
JDS038KL006	Klebsiella pneumoniae	R	S	S	S	S	S	S	S	S	S	S	S	S	S	S	S	S	S	S	S	S
JDS038KL008	Klebsiella oxytoca	R	S	S	S	S	S	S	S	S	S	S	S	S	S	S	S	S	S	S	S	S
JDS038KL010	Klebsiella pneumoniae	R	S	S	S	S	S	S	S	S	S	S	S	S	S	S	S	S	S	S	S	S
JDS038KL011	Klebsiella pneumoniae	R	S	S	S	S	S	S	S	S	S	S	S	S	S	S	S	S	S	S	S	S
JDS038KL012	Klebsiella oxytoca	R	S	S	S	S	S	S	S	S	S	S	S	S	S	S	S	S	S	S	S	S
JDS038KL013	Klebsiella pneumoniae	R	R	S	S	S	S	S	S	S	S	S	S	S	S	S	S	S	R	S	S	S
JDS038KL014	Klebsiella pneumoniae	R	S	S	S	S	S	S	S	S	S	S	S	S	S	S	S	S	S	S	S	S
JDS038KL015	Klebsiella pneumoniae	R	S	S	S	S	S	S	S	S	S	S	S	S	S	S	S	S	S	S	S	S
JDS038KL016	Klebsiella pneumoniae	R	S	S	S	S	S	S	S	S	S	S	S	S	S	S	S	S	S	S	S	S
JDS038KL017	Klebsiella pneumoniae	R	S	S	S	S	S	S	S	S	S	S	R	R	R	R	S	S	R	R	R	S
JDS038KL018	Klebsiella pneumoniae	S	S	S	S	S	S	S	S	S	S	S	S	S	S	S	S	S	S	S	S	S
JDS038KL019	Klebsiella pneumoniae	R	S	S	S	R	R	S	S	S	S	S	S	S	S	S	S	S	S	S	S	S
JDS038KL020	Klebsiella pneumoniae	R	S	S	S	S	S	S	S	S	S	S	S	S	S	S	S	S	S	S	S	S
JDS038KL021	Klebsiella pneumoniae	S	S	S	S	S	S	S	S	S	S	S	S	S	S	S	S	S	S	S	S	S
JDS038KL022	Klebsiella pneumoniae	S	S	S	S	S	S	S	S	S	S	S	S	S	S	S	S	S	S	S	S	S
JDS038KL023	Klebsiella pneumoniae	S	S	S	S	S	S	S	S	S	S	S	S	S	S	S	S	S	S	S	S	S
JDS038KL024	Klebsiella oxytoca	R	S	S	S	S	S	S	S	S	S	S	S	S	S	S	S	S	S	S	S	S
JDS038KL025	Klebsiella oxytoca	R	S	S	S	S	S	S	S	S	S	S	S	S	S	S	S	S	R	S	R	S
JDS038KL026	Klebsiella pneumoniae	R	S	S	S	S	S	S	S	S	S	S	S	S	S	S	S	S	S	S	S	S
JDS038KL028	Klebsiella pneumoniae	R	S	S	S	S	S	S	S	S	S	S	S	S	S	S	S	S	S	S	S	S
JDS038KL029	Klebsiella oxytoca	S	S	S	S	S	S	S	S	S	S	S	S	S	S	S	S	S	S	S	S	S
JDS038KL030	Klebsiella oxytoca	S	S	S	S	S	S	S	S	S	S	S	S	S	S	S	S	S	S	S	S	S
JDS038KL031	Klebsiella oxytoca	R	S	S	S	S	S	S	S	S	S	S	S	S	S	S	S	S	S	S	S	S
JDS038KL032	Klebsiella oxytoca	S	S	S	S	S	S	S	S	S	S	S	S	S	S	S	S	S	S	S	S	S
JDS038KL033	Klebsiella oxytoca	R	S	S	S	S	S	S	S	S	S	S	S	S	S	S	S	S	S	S	S	S
JDS038KL034	Klebsiella oxytoca	R	S	S	S	S	S	S	S	S	S	S	S	S	S	S	S	S	S	S	S	S
JDS038KL035	Klebsiella oxytoca	S	S	S	S	S	S	S	S	S	S	S	S	S	S	S	S	S	S	S	S	S
JDS038KL036	Klebsiella pneumoniae	S	S	S	S	S	S	S	S	S	S	S	S	S	S	S	S	S	S	S	S	S
JDS038KL037	Klebsiella oxytoca	S	S	S	S	S	S	S	S	S	S	S	S	S	S	S	S	S	S	S	S	S
JDS038KL038	Klebsiella oxytoca	R	S	S	S	S	S	S	S	S	S	S	S	S	S	S	S	S	S	S	S	S
JDS038KL039	Klebsiella pneumoniae	R	S	S	S	S	S	S	S	S	S	S	S	S	S	S	S	S	S	S	S	S
JDS038KL040	Klebsiella pneumoniae	R	S	S	S	S	S	S	S	S	S	S	S	S	S	S	S	S	S	S	S	S
JDS038KL041	Klebsiella oxytoca	S	S	S	S	S	S	S	S	S	S	S	S	S	S	S	S	S	S	S	S	S
JDS038KL042	Klebsiella pneumoniae	S	S	S	S	S	S	S	S	S	S	S	S	S	S	S	S	S	S	S	S	S
JDS038KL043	Klebsiella pneumoniae	R	S	S	S	S	S	S	S	S	S	S	S	S	S	S	S	S	S	S	S	S
JDS038KL044	Klebsiella oxytoca	R	S	S	S	S	S	S	S	S	S	S	R	S	S	S	S	S	S	S	S	S
JDS038KL046	Klebsiella pneumoniae	R	S	S	S	S	S	S	S	S	S	S	S	S	S	S	S	S	S	S	S	S
JDS049KL001	Klebsiella pneumoniae	R	S	S	S	S	S	S	S	S	S	S	S	S	S	S	S	S	S	S	S	S
JDS049KL002	Klebsiella oxytoca	S	S	S	S	S	S	S	S	S	S	S	S	S	S	S	S	S	S	S	S	S
JDS049KL003	Klebsiella pneumoniae	R	S	S	S	S	S	S	S	S	S	S	S	S	S	S	S	S	S	S	S	S
JDS057KL001	Klebsiella pneumoniae	R	S	S	S	S	S	S	S	S	S	S	S	S	S	S	S	S	S	S	S	S
JDS057KL002	Klebsiella pneumoniae	R	S	S	S	S	S	S	S	S	S	S	S	S	S	S	S	S	S	S	S	S
JDS057KL003	Klebsiella oxytoca	R	S	S	S	S	S	S	S	S	S	S	S	S	S	S	S	S	R	S	S	S
JDS057KL004	Klebsiella pneumoniae	R	S	S	S	S	S	S	S	S	S	S	S	S	S	S	S	S	S	S	S	S
JDS057KL005	Klebsiella pneumoniae	R	S	S	S	S	S	S	S	S	S	S	S	S	S	S	S	S	S	S	S	S
JDS057KL006	Klebsiella pneumoniae	R	S	S	S	S	S	S	S	S	S	S	S	S	S	S	S	S	S	S	S	S
JDS057KL007	Klebsiella pneumoniae	R	S	S	S	S	S	S	S	S	S	S	S	S	S	S	S	S	S	S	S	S
JDS057KL008	Klebsiella oxytoca	R	S	S	S	S	S	S	S	S	S	S	S	S	S	S	S	S	R	S	S	S
JDS057KL009	Klebsiella pneumoniae	R	S	S	S	S	S	S	S	S	S	S	S	S	S	S	S	S	S	S	S	S
JDS057KL010	Klebsiella pneumoniae	R	S	S	S	S	S	S	S	S	S	S	S	S	S	S	S	S	S	S	S	S
JDS057KL011	Klebsiella pneumoniae	R	S	S	S	S	S	S	S	S	S	S	S	S	S	S	S	S	S	S	S	S
JDS057KL012	Klebsiella pneumoniae	R	S	S	S	S	S	S	S	S	S	S	S	S	S	S	S	S	S	S	S	S
JDS057KL013	Klebsiella oxytoca	R	S	S	S	S	S	S	S	S	S	S	S	S	S	S	S	S	R	S	S	S
JDS057KL014	Klebsiella pneumoniae	R	S	S	S	S	S	S	S	S	S	S	S	S	S	S	S	S	S	S	S	S
JDS057KL015	Klebsiella pneumoniae	R	S	S	S	S	S	S	S	S	S	S	R	S	S	S	S	S	R	S	S	S
JDS057KL016	Klebsiella oxytoca	R	S	S	S	S	S	S	S	S	S	S	S	S	S	S	S	S	R	S	S	S
JDS057KL017	Klebsiella pneumoniae	R	S	S	S	S	S	S	S	S	S	S	S	S	S	S	S	S	S	S	S	S
JDS057KL018	Klebsiella pneumoniae	R	S	S	S	S	S	S	S	S	S	S	S	S	S	S	S	S	S	S	S	S
JDS057KL019	Klebsiella pneumoniae	R	S	S	S	S	S	S	S	S	S	S	S	S	S	S	S	S	S	S	S	S
JDS057KL020	Klebsiella pneumoniae	R	S	S	S	S	S	S	S	S	S	S	S	S	S	S	S	S	S	S	S	S
JDS057KL021	Klebsiella pneumoniae	R	S	S	S	S	S	S	S	S	S	S	S	S	S	S	S	S	S	S	S	S
JDS057KL022	Klebsiella oxytoca	R	S	S	S	S	S	S	S	S	S	S	S	S	S	S	S	S	S	S	S	S
JDS057KL023	Klebsiella pneumoniae	R	S	S	S	S	S	S	S	S	S	S	S	S	S	S	S	S	S	S	S	S
JDS059KL003	Klebsiella pneumoniae	R	S	S	S	S	S	S	S	S	S	S	S	S	S	S	S	S	S	S	S	S
JDS059KL004	Klebsiella pneumoniae	R	S	S	S	S	S	S	S	S	S	S	S	S	S	S	S	S	S	S	S	S
JDS059KL005	Klebsiella pneumoniae	S	S	S	S	S	S	S	S	S	S	S	S	S	S	S	S	S	S	S	S	S
JDS059KL006	Klebsiella pneumoniae	R	S	S	S	S	S	S	S	S	S	S	S	S	S	S	S	S	S	S	S	S
JDS059KL007	Klebsiella pneumoniae	R	S	S	S	S	S	S	S	S	S	S	S	S	S	S	S	S	S	S	S	S
JDS059KL008	Klebsiella pneumoniae	R	S	S	S	S	S	S	S	S	S	S	S	S	S	S	S	S	S	S	S	S
JDS059KL009	Klebsiella pneumoniae	R	S	S	S	S	S	S	S	S	S	S	R	S	S	S	S	S	S	S	S	S
JDS059KL010	Klebsiella pneumoniae	R	S	S	S	S	S	S	S	S	S	S	S	S	S	S	S	S	S	S	S	S
JDS059KL011	Klebsiella pneumoniae	R	S	S	S	S	S	S	S	S	S	S	R	R	S	S	S	S	S	S	S	S
JDS059KL012	Klebsiella pneumoniae	R	R	S	S	S	S	S	S	S	S	S	S	S	S	S	S	S	R	R	S	S
JDS059KL013	Klebsiella pneumoniae	R	S	S	S	S	S	S	S	S	S	S	S	S	S	S	S	S	S	S	S	S
JDS059KL014	Klebsiella oxytoca	S	S	S	S	S	S	S	S	S	S	S	S	S	S	S	S	S	S	S	S	S
JDS059KL015	Klebsiella oxytoca	S	S	S	S	S	S	S	S	S	S	S	S	S	S	S	S	S	S	S	S	S
JDS059KL016	Klebsiella pneumoniae	S	S	S	S	S	S	S	S	S	S	S	S	S	S	S	S	S	S	S	S	S
JDS059KL017	Klebsiella pneumoniae	R	S	S	S	S	S	S	S	S	S	S	S	S	S	S	S	S	S	S	S	S
JDS059KL018	Klebsiella pneumoniae	R	S	S	S	S	S	S	S	S	S	S	S	S	S	S	S	S	S	S	S	S
JDS059KL019	Klebsiella pneumoniae	R	R	S	R	R	S	R	R	R	S	S	R	R	R	R	S	S	R	R	S	S												positiv
JDS059KL020	Klebsiella pneumoniae	R	S	S	S	S	S	S	S	S	S	S	R	S	S	S	S	S	S	S	S	S
JDS059KL021	Klebsiella pneumoniae	R	S	S	S	S	S	S	S	S	S	S	S	S	S	S	S	S	S	S	S	S
JDS059KL022	Klebsiella pneumoniae	R	S	S	S	S	S	S	S	S	S	S	S	S	S	S	S	S	S	S	S	S
JDS059KL023	Klebsiella pneumoniae	R	S	S	S	S	S	S	S	S	S	S	S	S	S	S	S	S	S	S	S	S
JDS059KL024	Klebsiella pneumoniae	R	S	S	S	S	S	S	S	S	S	S	S	S	S	S	S	S	S	S	S	S
JDS059KL025	Klebsiella pneumoniae	R	S	S	S	S	S	S	S	S	S	S	S	S	S	S	S	S	S	S	S	S
JDS059KL026	Klebsiella pneumoniae	R	S	S	S	S	S	S	S	S	S	S	S	S	S	S	S	S	S	S	S	S
JDS059KL027	Klebsiella pneumoniae	R	S	S	S	S	S	S	S	S	S	S	S	S	S	S	S	S	S	S	S	S
JDS059KL028	Klebsiella pneumoniae	R	S	S	S	S	S	S	S	S	S	S	S	S	S	S	S	S	S	S	S	S
JDS059KL029	Klebsiella pneumoniae	R	S	S	S	S	S	S	S	S	S	S	S	S	S	S	S	S	S	S	S	S
JDS059KL030	Klebsiella pneumoniae	R	S	S	S	S	S	S	S	S	S	S	S	S	S	S	S	S	S	S	S	S
JDS059KL031	Klebsiella pneumoniae	R	S	S	S	S	S	S	S	S	S	S	S	S	S	S	S	S	S	S	S	S
JDS059KL032	Klebsiella pneumoniae	R	S	S	S	S	S	S	S	S	S	S	S	S	S	S	S	S	S	S	S	S
JDS059KL033	Klebsiella pneumoniae	R	S	S	S	S	S	S	S	S	S	S	R	R	S	S	S	S	S	S	S	S
JDS059KL034	Klebsiella pneumoniae	R	S	S	S	S	S	S	S	S	S	S	R	S	S	S	S	S	S	S	S	S
JDS059KL035	Klebsiella pneumoniae	R	S	S	S	S	S	S	S	S	S	S	S	S	S	S	S	S	R	S	S	S
JDS059KL036	Klebsiella pneumoniae	R	S	S	S	S	S	S	S	S	S	S	S	S	S	S	S	S	S	S	S	S
JDS059KL037	Klebsiella pneumoniae	R	S	S	S	S	S	S	S	S	S	S	S	S	S	S	S	S	S	S	S	S
JDS059KL038	Klebsiella pneumoniae	R	S	S	S	S	S	S	S	S	S	S	S	S	S	S	S	S	S	S	S	S
JDS059KL039	Klebsiella pneumoniae	R	S	S	S	S	S	S	S	S	S	S	S	S	S	S	S	S	S	S	S	S
JDS059KL040	Klebsiella pneumoniae	R	S	S	S	S	S	S	S	S	S	S	S	S	S	S	S	S	S	S	S	S
JDS059KL041	Klebsiella pneumoniae	R	S	S	S	S	S	S	S	S	S	S	S	S	S	S	S	S	S	S	S	S
JDS059KL042	Klebsiella pneumoniae	R	S	S	S	S	S	S	S	S	S	S	S	S	S	S	S	S	S	S	S	S
JDS059KL043	Klebsiella pneumoniae	R	S	S	S	S	S	S	S	S	S	S	S	S	S	S	S	S	S	S	S	S
JDS063KL001	Klebsiella pneumoniae	R	S	S	S	S	S	S	S	S	S	S	S	S	S	S	S	S	S	S	R	S
JDS063KL002	Klebsiella oxytoca	R	S	S	S	S	S	S	S	S	S	S	S	S	S	S	S	S	S	S	S	S
JDS063KL003	Klebsiella oxytoca	R	S	S	S	S	S	S	S	S	S	S	S	S	S	S	S	S	S	S	S	S
JDS063KL004	Klebsiella oxytoca	S	S	S	S	S	S	S	S	S	S	S	S	S	S	S	S	S	S	S	S	S
JDS063KL005	Klebsiella pneumoniae	R	S	S	S	S	S	S	S	S	S	S	S	S	S	S	S	S	R	S	S	S
JDS063KL006	Klebsiella oxytoca	R	S	S	S	S	S	S	S	S	S	S	S	S	S	S	S	S	S	S	S	S
JDS063KL007	Klebsiella oxytoca	S	S	S	S	S	S	S	S	S	S	S	S	S	S	S	S	S	R	S	S	S
JDS067KL001	Klebsiella oxytoca	S	S	S	S	S	S	S	S	S	S	S	S	S	S	S	S	S	R	S	S	S
JDS067KL002	Klebsiella oxytoca	S	S	S	S	S	S	S	S	S	S	S	S	S	S	S	S	S	S	S	S	S
JDS067KL003	Klebsiella oxytoca	S	S	S	S	S	S	S	S	S	S	S	R	S	S	S	S	S	S	S	S	S
JDS067KL004	Klebsiella pneumoniae	R	S	S	S	S	S	S	S	S	S	S	S	S	S	S	S	S	S	S	S	S
JDS067KL005	Klebsiella pneumoniae	R	S	S	S	S	S	S	S	S	S	S	S	S	S	S	S	S	S	S	S	S
JDS067KL006	Klebsiella oxytoca	R	S	S	S	S	S	S	S	S	S	S	S	S	S	S	S	S	S	S	S	S
JDS067KL007	Klebsiella oxytoca	S	S	S	S	S	S	S	S	S	S	S	S	S	S	S	S	S	S	S	S	S
JDS067KL008	Klebsiella oxytoca	S	S	S	S	S	S	S	S	S	S	S	S	S	S	S	S	S	S	S	S	S
JDS067KL009	Klebsiella pneumoniae	R	R	S	S	S	S	S	S	S	S	S	S	S	S	S	S	S	R	S	S	S
JDS067KL010	Klebsiella oxytoca	R	S	S	S	S	S	S	S	S	S	S	S	S	S	S	S	S	S	S	S	S
JDS068KL001	Klebsiella pneumoniae	R	S	S	S	S	S	S	S	S	S	S	S	S	S	S	S	S	S	S	S	S
JDS068KL002	Klebsiella pneumoniae	R	S	S	S	S	S	S	S	S	S	S	S	S	S	S	S	S	S	S	S	S
JDS068KL003	Klebsiella pneumoniae	R	R	R	S	S	S	S	R	S	S	S	S	S	S	S	S	S	R	S	S	S
JDS068KL004	Klebsiella pneumoniae	S	S	S	S	S	S	S	S	S	S	S	S	S	S	S	S	S	S	S	S	S
JDS068KL005	Klebsiella pneumoniae	R	S	S	S	S	S	S	S	S	S	S	S	S	S	S	S	S	S	S	S	S
JDS068KL006	Klebsiella pneumoniae	S	S	S	S	S	S	S	S	S	S	S	S	S	S	S	S	S	R	S	S	S
JDS068KL007	Klebsiella pneumoniae	R	S	S	S	S	S	S	S	S	S	S	S	S	S	S	S	S	S	S	S	S
JDS068KL008	Klebsiella pneumoniae	R	S	S	S	S	S	S	S	S	S	S	S	S	S	S	S	S	S	S	S	S
JDS068KL009	Klebsiella oxytoca	S	S	S	S	S	S	S	S	S	S	S	S	S	S	S	S	S	S	S	S	S
JDS068KL010	Klebsiella pneumoniae	R	S	S	S	S	S	S	S	S	S	S	S	S	S	S	S	S	R	S	R	S
JDS068KL016	Klebsiella oxytoca	R	S	S	S	S	S	S	S	S	S	S	S	S	S	S	S	S	S	S	S	S
JDS068KL017	Klebsiella pneumoniae	R	S	S	S	S	S	S	S	S	S	S	S	S	S	S	S	S	S	S	S	S
JDS068KL018	Klebsiella oxytoca	R	S	S	S	S	S	S	S	S	S	S	S	S	S	S	S	S	S	S	S	S
JDS068KL019	Klebsiella pneumoniae	R	S	S	S	S	S	S	S	S	S	S	S	S	S	S	S	S	S	S	S	S
