# Supplementary material for: Enterobacteriaceae Isolated from the River Danube: Antibiotic Resistances, with a Focus on the Presence of ESBL and Carbapenemases
Source: PLoS One. 2016 Nov 3;11(11):e0165820. doi: 10.1371/journal.pone.0165820 (PMC5094594; doi:10.1371/journal.pone.0165820)
Supplement: S3 Table — (XLSX) [file pone.0165820.s003.xlsx]

## Sheet: JDS3_Master_coordinates_update_
station	location	location_name	country_code	y_coordinates	x_coordinates	distance_t
JDS2	L	Kelheim gauging station	DE	48.9087	11.9012	2415
JDS2	R	Kelheim gauging station	DE	48.9088	11.902	2415
JDS3	L	Geisling power plant	DE	48.9791	12.3325	2365
JDS3	M	Geisling power plant	DE	48.9782	12.3324	2365
JDS3	R	Geisling power plant	DE	48.9433	12.3329	2365
JDS8	L	Oberloiben	AT	48.3872	15.5458	2007
JDS8	M	Oberloiben	AT	48.3843	15.5334	2007
JDS8	R	Oberloiben	AT	48.3834	15.5369	2007
JDS10	L	Wildungsmauer	AT	48.1166	16.8031	1895
JDS10	M	Wildungsmauer	AT	48.1161	16.8033	1895
JDS10	R	Wildungsmauer	AT	48.1151	16.8015	1895
JDS22	L	ds Budapest	HU	47.3866	19.0044	1630
JDS22	M	ds Budapest	HU	47.3883	19.0041	1630
JDS22	R	ds Budapest	HU	47.3896	19.0039	1630
JDS28	L	us Drava	HR/RS	45.5562	18.9145	1384
JDS28	M	us Drava	HR/RS	45.5554	18.9145	1384
JDS28	R	us Drava	HR/RS	45.5539	18.9145	1384
JDS36	L	ds Tisa/us Sava	RS	45.0169	20.3671	1199
JDS36	M	ds Tisa/us Sava	RS	45.0175	20.365	1199
JDS36	R	ds Tisa/us Sava	RS	45.0175	20.3629	1199
JDS38	L	us Pancevo (Belgrade)	RS	44.8532	20.5769	1159
JDS38	M	us Pancevo (Belgrade)	RS	44.8494	20.574	1159
JDS38	R	us Pancevo (Belgrade)	RS	44.8452	20.5744	1159
JDS49	L	Pristol/Novo Salo	RO/BG	44.175	22.7838	837
JDS49	M	Pristol/Novo Salo	RO/BG	44.1723	22.7822	837
JDS49	R	Pristol/Novo Salo	RO/BG	44.1692	22.7802	837
JDS57	L	ds Ruse	BG/RO	43.8901	26.0171	488
JDS57	M	ds Ruse	BG/RO	43.8896	26.0148	488
JDS57	R	ds Ruse	BG/RO	43.8892	26.0181	488
JDS59	L	ds Arges (Bucharest)	RO/BG	44.0663	26.6559	429
JDS59	M	ds Arges (Bucharest)	RO/BG	44.062	26.6543	429
JDS59	R	ds Arges (Bucharest)	RO/BG	44.0581	26.6557	429
JDS63	L	Siret	RO	45.4001	28.0114	154
JDS63	M	Siret	RO	45.3991	28.0108	154
JDS63	R	Siret	RO	45.3994	28.0119	154
JDS67	L	Sulina arm	RO	45.1945	28.9593	31
JDS67	M	Sulina arm	RO	45.194	28.9594	31
JDS67	R	Sulina arm	RO	45.1934	28.9592	31
JDS68	L	St.Gheorghe arm	RO	45.1595	28.9089	104
JDS68	M	St.Gheorghe arm	RO	45.1594	28.9067	104
JDS68	R	St.Gheorghe arm	RO	45.157	28.9069	104
